# Supplementary material for: Beyond Retigabine: Design, Synthesis, and Pharmacological Characterization of a Potent and Chemically Stable Neuronal Kv7 Channel Activator with Anticonvulsant Activity
Source: J Med Chem. 2022 Aug 16;65(16):11340–64. doi: 10.1021/acs.jmedchem.2c00911 (PMC9421656; doi:10.1021/acs.jmedchem.2c00911)
Supplement: Supplementary file 2 — jm2c00911_si_002.csv [file jm2c00911_si_002.csv]

Compound_ID	SMILES	Slope of the fluorescent signal at 10 µM	DV EC50 (µM)	I/I0	Maximal currents EC50 (µM)	Seizures score (Luttjohann's scale)	Latency to maximal seizures (s)	Survival rate in PTZ seizure model
RET	FC1=CC=C(C=C1)CNC2=CC=C(C(N)=C2)NC(OCC)=O	0.0270±0.0052	2.5±1.8	0.99±0.15		7.3±0.3 (at 3 mg/Kg)	1041.4±223.2 (at 3 mg/Kg)	40% (at 3 mg/Kg)
RL-81	FC1=CC=C(C=C1)CNC2=CC=C(C(N)=C2F)NC(OCC)=O	0.0272±0.0014	0.24±0.06	1.6±0.2	0.27±0.04
2	CCCCCCC(NC1=CC=C(NCC2=CC=C(C(F)(F)F)C=C2)C=C1)=O	0.0326±0.0063
13	CCCCCCC(NC1=CC=C(NCC2=CC=C(C(F)(F)F)C=C2)C=C1N)=O	0.0443±0.0049
14	CCCCCCCC(NC1=CC=C(NCC2=CC=C(C(F)(F)F)C=C2)C=C1N)=O	0.0563±0.0039
15	CCCCCCCCCC(NC1=CC=C(NCC2=CC=C(C(F)(F)F)C=C2)C=C1N)=O	0.0261±0.0030
16	CCCCCCCCCCCC(NC1=CC=C(NCC2=CC=C(C(F)(F)F)C=C2)C=C1N)=O	0.0084±0.0004
17	CC(C)(C)CC(NC1=CC=C(NCC2=CC=C(C(F)(F)F)C=C2)C=C1N)=O	0.0512±0.0040
18	O=C(C1CC1)NC2=CC=C(NCC3=CC=C(C(F)(F)F)C=C3)C=C2N	0.0346±0.0078
19	O=C(NC1=CC=C(NCC2=CC=C(C(F)(F)F)C=C2)C=C1N)CCC3CCCCC3	0.0452±0.0077
20	O=C(NC1=CC=C(NCC2=CC=C(C(F)(F)F)C=C2)C=C1N)COCCOC	0.0062±0.0005
23	CC(C)(C)CC(NC1=CC=C(NCC2=CC=C(C(F)(F)F)C=C2)C=C1N3CCCC3)=O	0.0772±0.0036
24	CC(C)(C)CC(NC1=CC=C(NCC2=CC=C(C(F)(F)F)C=C2)C=C1N3CCCCC3)=O	0.0591±0.0043
25	CCCCCCC(NC1=CC=C(N(C)CC2=CC=C(C(F)(F)F)C=C2)C=C1N)=O	0.0637±0.0033
26	CC(C)(C)CC(NC1=CC=C(N(C)CC2=CC=C(C(F)(F)F)C=C2)C=C1N)=O	0.0721±0.0034
27	CCCCCCC(NC1=CC=C(N(CCC)CC2=CC=C(C(F)(F)F)C=C2)C=C1N)=O	0.0363±0.0052
28	CCCCCCC(NC1=CC=C(N(CC2=CC=C(C(F)(F)F)C=C2)C(C)=O)C=C1N)=O	0.0138±0.0024
31	CCCCCCC(NC1=CC=C(OCC2=CC=C(C(F)(F)F)C=C2)C=C1N)=O	0.0057±0.0005
41	CCCCCCC(NC1=CC=C(NCC2=CC=CC=C2)C=C1N)=O	0.0476±0.0030
42	CCCCCCC(NC1=CC=C(NCCC2=CC=C(F)C=C2)C=C1N)=O	0.0098±0.0010
43	CC(C)(C)CC(NC1=CC=C(NCC2=C(F)C=CC=C2F)C=C1N)=O	0.0534±0.0028
47	CCCCCCC(NC1=CC=C(NCC2=NC=CC=C2)C=C1N)=O	0.0071±0.0004
51	CCCCCCC(NC1=CC=C(NCC2=CC=NC=C2)C=C1N)=O	0.0063±0.0002
52	CCCCCCC(NC1=CC=C(NCC2=CC=CC=C2F)C=C1N)=O	0.0448±0.0035
57	CCCCCCC(NC1=CC=C(NCC2=CC=C(O)C=C2)C=C1N)=O	0.0068±0.0003
59	CCCCCCC(NC1=CC=C(NCC2=CC=C(C(F)(F)F)C=C2)C(F)=C1N)=O	0.0345±0.0026
60	CC(C)(C)CC(NC1=CC=C(NCC2=CC=C(C(F)(F)F)C=C2)C(F)=C1N)=O	0.0594±0.0026	0.15±0.03	2.1±0.3	0.06±0.01	6.0±0.4 (at 0.3 mg/Kg)	1159.7±169.4 (at 0.3 mg/Kg)	87% (at 0.3 mg/Kg)
67	CCCCCCC(NC1=CC=C(CCC2=CC=C(C(F)(F)F)C=C2)C=C1N)=O	0.0087±0.0002
68	CC(C)(C)CC(NC1=CC=C(CCC2=CC=C(C(F)(F)F)C=C2)C=C1N)=O	0.0073±0.0005
71	O=C(NCCCCCC)C1=CC=C(NCC2=CC=C(C(F)(F)F)C=C2)C=C1N	0.0066±0.0006
