# Supplementary material for: Beyond Retigabine: Design, Synthesis, and Pharmacological Characterization of a Potent and Chemically Stable Neuronal Kv7 Channel Activator with Anticonvulsant Activity
Source: J Med Chem. 2022 Aug 16;65(16):11340–64. doi: 10.1021/acs.jmedchem.2c00911 (PMC9421656; doi:10.1021/acs.jmedchem.2c00911)
Supplement: Supplementary file 9 — jm2c00911_si_009.pdb [file jm2c00911_si_009.pdb]

TITLE     cpd18
REMARK   4      COMPLIES WITH FORMAT V. 3.0, 1-DEC-2006
REMARK 888
REMARK 888 WRITTEN BY MAESTRO (A PRODUCT OF SCHRODINGER, LLC)
ATOM      1  CH3 ACE A 215     -21.728 -14.012 -12.048  1.00  0.00           C  
ATOM      2  C   ACE A 215     -20.742 -13.355 -13.005  1.00  0.00           C  
ATOM      3  O   ACE A 215     -19.668 -13.901 -13.250  1.00  0.00           O  
ATOM      4 1H   ACE A 215     -21.251 -14.824 -11.499  1.00  0.00           H  
ATOM      5 2H   ACE A 215     -22.106 -13.288 -11.326  1.00  0.00           H  
ATOM      6 3H   ACE A 215     -22.572 -14.425 -12.601  1.00  0.00           H  
ATOM      7  N   GLY A 216     -21.112 -12.179 -13.541  1.00 30.00           N  
ATOM      8  CA  GLY A 216     -20.316 -11.423 -14.514  1.00 30.00           C  
ATOM      9  C   GLY A 216     -19.024 -10.851 -13.909  1.00 30.00           C  
ATOM     10  O   GLY A 216     -18.014 -10.781 -14.609  1.00 30.00           O  
ATOM     11  H1  GLY A 216     -22.008 -11.787 -13.287  1.00  0.00           H  
ATOM     12  HA3 GLY A 216     -20.919 -10.598 -14.894  1.00  0.00           H  
ATOM     13  HA2 GLY A 216     -20.074 -12.057 -15.367  1.00  0.00           H  
ATOM     14  N   THR A 217     -19.041 -10.486 -12.614  1.00 30.00           N  
ATOM     15  CA  THR A 217     -17.869 -10.035 -11.856  1.00 30.00           C  
ATOM     16  C   THR A 217     -16.855 -11.176 -11.615  1.00 30.00           C  
ATOM     17  O   THR A 217     -15.652 -10.927 -11.689  1.00 30.00           O  
ATOM     18  CB  THR A 217     -18.280  -9.443 -10.479  1.00 30.00           C  
ATOM     19  OG1 THR A 217     -18.880 -10.407  -9.631  1.00 30.00           O  
ATOM     20  CG2 THR A 217     -19.220  -8.232 -10.588  1.00 30.00           C  
ATOM     21  H   THR A 217     -19.895 -10.574 -12.082  1.00  0.00           H  
ATOM     22  HA  THR A 217     -17.368  -9.256 -12.434  1.00  0.00           H  
ATOM     23  HB  THR A 217     -17.376  -9.105  -9.969  1.00  0.00           H  
ATOM     24  HG1 THR A 217     -19.215  -9.961  -8.849  1.00  0.00           H  
ATOM     25 HG21 THR A 217     -19.425  -7.806  -9.606  1.00  0.00           H  
ATOM     26 HG22 THR A 217     -18.771  -7.446 -11.196  1.00  0.00           H  
ATOM     27 HG23 THR A 217     -20.175  -8.499 -11.041  1.00  0.00           H  
ATOM     28  N   TRP A 218     -17.356 -12.403 -11.389  1.00 30.00           N  
ATOM     29  CA  TRP A 218     -16.554 -13.616 -11.222  1.00 30.00           C  
ATOM     30  C   TRP A 218     -15.904 -14.086 -12.532  1.00 30.00           C  
ATOM     31  O   TRP A 218     -14.759 -14.535 -12.494  1.00 30.00           O  
ATOM     32  CB  TRP A 218     -17.413 -14.728 -10.595  1.00 30.00           C  
ATOM     33  CG  TRP A 218     -17.957 -14.405  -9.237  1.00 30.00           C  
ATOM     34  CD1 TRP A 218     -19.211 -13.982  -8.961  1.00 30.00           C  
ATOM     35  CD2 TRP A 218     -17.241 -14.392  -7.966  1.00 30.00           C  
ATOM     36  NE1 TRP A 218     -19.329 -13.738  -7.608  1.00 30.00           N  
ATOM     37  CE3 TRP A 218     -15.915 -14.691  -7.573  1.00 30.00           C  
ATOM     38  CE2 TRP A 218     -18.142 -13.967  -6.943  1.00 30.00           C  
ATOM     39  CZ3 TRP A 218     -15.509 -14.577  -6.229  1.00 30.00           C  
ATOM     40  CZ2 TRP A 218     -17.749 -13.851  -5.598  1.00 30.00           C  
ATOM     41  CH2 TRP A 218     -16.423 -14.159  -5.241  1.00 30.00           C  
ATOM     42  H   TRP A 218     -18.357 -12.523 -11.339  1.00  0.00           H  
ATOM     43  HA  TRP A 218     -15.743 -13.387 -10.526  1.00  0.00           H  
ATOM     44  HB3 TRP A 218     -16.819 -15.637 -10.497  1.00  0.00           H  
ATOM     45  HB2 TRP A 218     -18.246 -14.983 -11.250  1.00  0.00           H  
ATOM     46  HD1 TRP A 218     -19.991 -13.857  -9.697  1.00  0.00           H  
ATOM     47  HE1 TRP A 218     -20.191 -13.427  -7.186  1.00  0.00           H  
ATOM     48  HE3 TRP A 218     -15.201 -15.010  -8.319  1.00  0.00           H  
ATOM     49  HZ3 TRP A 218     -14.490 -14.809  -5.954  1.00  0.00           H  
ATOM     50  HZ2 TRP A 218     -18.454 -13.524  -4.848  1.00  0.00           H  
ATOM     51  HH2 TRP A 218     -16.105 -14.071  -4.213  1.00  0.00           H  
ATOM     52  N   LYS A 219     -16.621 -13.933 -13.660  1.00 30.00           N  
ATOM     53  CA  LYS A 219     -16.118 -14.190 -15.011  1.00 30.00           C  
ATOM     54  C   LYS A 219     -14.978 -13.239 -15.407  1.00 30.00           C  
ATOM     55  O   LYS A 219     -13.976 -13.708 -15.947  1.00 30.00           O  
ATOM     56  CB  LYS A 219     -17.269 -14.092 -16.032  1.00 30.00           C  
ATOM     57  CG  LYS A 219     -18.260 -15.264 -15.981  1.00 30.00           C  
ATOM     58  CD  LYS A 219     -19.474 -15.018 -16.889  1.00 30.00           C  
ATOM     59  CE  LYS A 219     -20.523 -16.136 -16.797  1.00 30.00           C  
ATOM     60  NZ  LYS A 219     -21.681 -15.867 -17.668  1.00 30.00           N1+
ATOM     61  H   LYS A 219     -17.565 -13.576 -13.598  1.00  0.00           H  
ATOM     62  HA  LYS A 219     -15.723 -15.208 -15.030  1.00  0.00           H  
ATOM     63  HB3 LYS A 219     -16.859 -14.057 -17.043  1.00  0.00           H  
ATOM     64  HB2 LYS A 219     -17.797 -13.149 -15.893  1.00  0.00           H  
ATOM     65  HG3 LYS A 219     -18.591 -15.438 -14.959  1.00  0.00           H  
ATOM     66  HG2 LYS A 219     -17.753 -16.179 -16.289  1.00  0.00           H  
ATOM     67  HD3 LYS A 219     -19.130 -14.917 -17.920  1.00  0.00           H  
ATOM     68  HD2 LYS A 219     -19.931 -14.065 -16.624  1.00  0.00           H  
ATOM     69  HE3 LYS A 219     -20.875 -16.238 -15.770  1.00  0.00           H  
ATOM     70  HE2 LYS A 219     -20.083 -17.092 -17.084  1.00  0.00           H  
ATOM     71  HZ1 LYS A 219     -21.375 -15.800 -18.628  1.00  0.00           H  
ATOM     72  HZ2 LYS A 219     -22.350 -16.619 -17.582  1.00  0.00           H  
ATOM     73  HZ3 LYS A 219     -22.117 -14.998 -17.393  1.00  0.00           H  
ATOM     74  N   LEU A 220     -15.144 -11.934 -15.121  1.00 30.00           N  
ATOM     75  CA  LEU A 220     -14.157 -10.894 -15.416  1.00 30.00           C  
ATOM     76  C   LEU A 220     -12.873 -11.042 -14.583  1.00 30.00           C  
ATOM     77  O   LEU A 220     -11.788 -10.946 -15.156  1.00 30.00           O  
ATOM     78  CB  LEU A 220     -14.814  -9.499 -15.293  1.00 30.00           C  
ATOM     79  CG  LEU A 220     -13.882  -8.274 -15.478  1.00 30.00           C  
ATOM     80  CD1 LEU A 220     -13.042  -8.323 -16.774  1.00 30.00           C  
ATOM     81  CD2 LEU A 220     -14.679  -6.960 -15.361  1.00 30.00           C  
ATOM     82  H   LEU A 220     -16.000 -11.625 -14.681  1.00  0.00           H  
ATOM     83  HA  LEU A 220     -13.870 -11.031 -16.460  1.00  0.00           H  
ATOM     84  HB3 LEU A 220     -15.291  -9.421 -14.314  1.00  0.00           H  
ATOM     85  HB2 LEU A 220     -15.625  -9.439 -16.021  1.00  0.00           H  
ATOM     86  HG  LEU A 220     -13.184  -8.271 -14.641  1.00  0.00           H  
ATOM     87 HD11 LEU A 220     -12.981  -7.355 -17.272  1.00  0.00           H  
ATOM     88 HD12 LEU A 220     -12.017  -8.625 -16.560  1.00  0.00           H  
ATOM     89 HD13 LEU A 220     -13.453  -9.026 -17.498  1.00  0.00           H  
ATOM     90 HD21 LEU A 220     -14.255  -6.325 -14.585  1.00  0.00           H  
ATOM     91 HD22 LEU A 220     -14.689  -6.381 -16.284  1.00  0.00           H  
ATOM     92 HD23 LEU A 220     -15.719  -7.139 -15.087  1.00  0.00           H  
ATOM     93  N   LEU A 221     -12.995 -11.323 -13.277  1.00 30.00           N  
ATOM     94  CA  LEU A 221     -11.852 -11.594 -12.408  1.00 30.00           C  
ATOM     95  C   LEU A 221     -11.121 -12.873 -12.855  1.00 30.00           C  
ATOM     96  O   LEU A 221      -9.905 -12.847 -13.040  1.00 30.00           O  
ATOM     97  CB  LEU A 221     -12.325 -11.709 -10.937  1.00 30.00           C  
ATOM     98  CG  LEU A 221     -11.211 -12.056  -9.915  1.00 30.00           C  
ATOM     99  CD1 LEU A 221     -10.157 -10.940  -9.792  1.00 30.00           C  
ATOM    100  CD2 LEU A 221     -11.802 -12.414  -8.546  1.00 30.00           C  
ATOM    101  H   LEU A 221     -13.922 -11.339 -12.866  1.00  0.00           H  
ATOM    102  HA  LEU A 221     -11.157 -10.758 -12.498  1.00  0.00           H  
ATOM    103  HB3 LEU A 221     -13.103 -12.472 -10.882  1.00  0.00           H  
ATOM    104  HB2 LEU A 221     -12.808 -10.778 -10.639  1.00  0.00           H  
ATOM    105  HG  LEU A 221     -10.694 -12.958 -10.243  1.00  0.00           H  
ATOM    106 HD11 LEU A 221      -9.387 -11.203  -9.065  1.00  0.00           H  
ATOM    107 HD12 LEU A 221      -9.644 -10.763 -10.737  1.00  0.00           H  
ATOM    108 HD13 LEU A 221     -10.605  -9.998  -9.476  1.00  0.00           H  
ATOM    109 HD21 LEU A 221     -11.050 -12.882  -7.909  1.00  0.00           H  
ATOM    110 HD22 LEU A 221     -12.161 -11.527  -8.029  1.00  0.00           H  
ATOM    111 HD23 LEU A 221     -12.629 -13.118  -8.633  1.00  0.00           H  
ATOM    112  N   GLY A 222     -11.860 -13.973 -13.078  1.00 30.00           N  
ATOM    113  CA  GLY A 222     -11.312 -15.273 -13.461  1.00 30.00           C  
ATOM    114  C   GLY A 222     -10.555 -15.219 -14.797  1.00 30.00           C  
ATOM    115  O   GLY A 222      -9.549 -15.909 -14.939  1.00 30.00           O  
ATOM    116  H   GLY A 222     -12.864 -13.927 -12.959  1.00  0.00           H  
ATOM    117  HA3 GLY A 222     -12.130 -15.988 -13.547  1.00  0.00           H  
ATOM    118  HA2 GLY A 222     -10.648 -15.634 -12.674  1.00  0.00           H  
ATOM    119  N   SER A 223     -11.004 -14.375 -15.744  1.00 30.00           N  
ATOM    120  CA  SER A 223     -10.355 -14.146 -17.034  1.00 30.00           C  
ATOM    121  C   SER A 223      -8.990 -13.444 -16.902  1.00 30.00           C  
ATOM    122  O   SER A 223      -8.025 -13.909 -17.507  1.00 30.00           O  
ATOM    123  CB  SER A 223     -11.323 -13.379 -17.959  1.00 30.00           C  
ATOM    124  OG  SER A 223     -10.757 -13.121 -19.230  1.00 30.00           O  
ATOM    125  H   SER A 223     -11.844 -13.842 -15.568  1.00  0.00           H  
ATOM    126  HA  SER A 223     -10.173 -15.124 -17.485  1.00  0.00           H  
ATOM    127  HB3 SER A 223     -11.614 -12.429 -17.508  1.00  0.00           H  
ATOM    128  HB2 SER A 223     -12.238 -13.953 -18.104  1.00  0.00           H  
ATOM    129  HG  SER A 223     -10.631 -13.958 -19.685  1.00  0.00           H  
ATOM    130  N   VAL A 224      -8.929 -12.354 -16.116  1.00 30.00           N  
ATOM    131  CA  VAL A 224      -7.712 -11.555 -15.941  1.00 30.00           C  
ATOM    132  C   VAL A 224      -6.683 -12.244 -15.016  1.00 30.00           C  
ATOM    133  O   VAL A 224      -5.487 -12.142 -15.287  1.00 30.00           O  
ATOM    134  CB  VAL A 224      -8.032 -10.113 -15.447  1.00 30.00           C  
ATOM    135  CG1 VAL A 224      -6.794  -9.228 -15.189  1.00 30.00           C  
ATOM    136  CG2 VAL A 224      -8.928  -9.385 -16.467  1.00 30.00           C  
ATOM    137  H   VAL A 224      -9.755 -12.031 -15.629  1.00  0.00           H  
ATOM    138  HA  VAL A 224      -7.237 -11.460 -16.921  1.00  0.00           H  
ATOM    139  HB  VAL A 224      -8.586 -10.187 -14.509  1.00  0.00           H  
ATOM    140 HG11 VAL A 224      -7.086  -8.231 -14.856  1.00  0.00           H  
ATOM    141 HG12 VAL A 224      -6.140  -9.635 -14.424  1.00  0.00           H  
ATOM    142 HG13 VAL A 224      -6.200  -9.110 -16.096  1.00  0.00           H  
ATOM    143 HG21 VAL A 224      -9.160  -8.372 -16.144  1.00  0.00           H  
ATOM    144 HG22 VAL A 224      -8.432  -9.310 -17.435  1.00  0.00           H  
ATOM    145 HG23 VAL A 224      -9.875  -9.899 -16.623  1.00  0.00           H  
ATOM    146  N   VAL A 225      -7.128 -12.997 -14.004  1.00 30.00           N  
ATOM    147  CA  VAL A 225      -6.252 -13.827 -13.179  1.00 30.00           C  
ATOM    148  C   VAL A 225      -5.688 -15.003 -14.012  1.00 30.00           C  
ATOM    149  O   VAL A 225      -4.502 -15.308 -13.892  1.00 30.00           O  
ATOM    150  CB  VAL A 225      -7.027 -14.291 -11.914  1.00 30.00           C  
ATOM    151  CG1 VAL A 225      -6.254 -15.310 -11.052  1.00 30.00           C  
ATOM    152  CG2 VAL A 225      -7.419 -13.097 -11.018  1.00 30.00           C  
ATOM    153  H   VAL A 225      -8.124 -13.009 -13.802  1.00  0.00           H  
ATOM    154  HA  VAL A 225      -5.399 -13.225 -12.860  1.00  0.00           H  
ATOM    155  HB  VAL A 225      -7.948 -14.776 -12.244  1.00  0.00           H  
ATOM    156 HG11 VAL A 225      -6.806 -15.558 -10.145  1.00  0.00           H  
ATOM    157 HG12 VAL A 225      -6.081 -16.248 -11.580  1.00  0.00           H  
ATOM    158 HG13 VAL A 225      -5.283 -14.917 -10.750  1.00  0.00           H  
ATOM    159 HG21 VAL A 225      -8.123 -13.405 -10.244  1.00  0.00           H  
ATOM    160 HG22 VAL A 225      -6.550 -12.678 -10.513  1.00  0.00           H  
ATOM    161 HG23 VAL A 225      -7.888 -12.288 -11.575  1.00  0.00           H  
ATOM    162  N   TYR A 226      -6.488 -15.620 -14.902  1.00 30.00           N  
ATOM    163  CA  TYR A 226      -6.026 -16.668 -15.813  1.00 30.00           C  
ATOM    164  C   TYR A 226      -4.960 -16.172 -16.808  1.00 30.00           C  
ATOM    165  O   TYR A 226      -3.971 -16.874 -17.016  1.00 30.00           O  
ATOM    166  CB  TYR A 226      -7.218 -17.335 -16.534  1.00 30.00           C  
ATOM    167  CG  TYR A 226      -6.806 -18.411 -17.524  1.00 30.00           C  
ATOM    168  CD1 TYR A 226      -6.393 -19.672 -17.048  1.00 30.00           C  
ATOM    169  CD2 TYR A 226      -6.759 -18.133 -18.907  1.00 30.00           C  
ATOM    170  CE1 TYR A 226      -5.912 -20.643 -17.946  1.00 30.00           C  
ATOM    171  CE2 TYR A 226      -6.274 -19.104 -19.804  1.00 30.00           C  
ATOM    172  CZ  TYR A 226      -5.844 -20.357 -19.324  1.00 30.00           C  
ATOM    173  OH  TYR A 226      -5.358 -21.289 -20.192  1.00 30.00           O  
ATOM    174  H   TYR A 226      -7.448 -15.323 -15.011  1.00  0.00           H  
ATOM    175  HA  TYR A 226      -5.562 -17.437 -15.194  1.00  0.00           H  
ATOM    176  HB3 TYR A 226      -7.810 -16.584 -17.058  1.00  0.00           H  
ATOM    177  HB2 TYR A 226      -7.883 -17.789 -15.799  1.00  0.00           H  
ATOM    178  HD1 TYR A 226      -6.418 -19.888 -15.990  1.00  0.00           H  
ATOM    179  HD2 TYR A 226      -7.063 -17.165 -19.279  1.00  0.00           H  
ATOM    180  HE1 TYR A 226      -5.584 -21.602 -17.571  1.00  0.00           H  
ATOM    181  HE2 TYR A 226      -6.223 -18.882 -20.860  1.00  0.00           H  
ATOM    182  HH  TYR A 226      -5.093 -22.105 -19.761  1.00  0.00           H  
ATOM    183  N   ALA A 227      -5.175 -14.979 -17.389  1.00 30.00           N  
ATOM    184  CA  ALA A 227      -4.278 -14.357 -18.365  1.00 30.00           C  
ATOM    185  C   ALA A 227      -2.874 -14.046 -17.817  1.00 30.00           C  
ATOM    186  O   ALA A 227      -1.912 -14.141 -18.577  1.00 30.00           O  
ATOM    187  CB  ALA A 227      -4.938 -13.081 -18.909  1.00 30.00           C  
ATOM    188  H   ALA A 227      -6.024 -14.471 -17.178  1.00  0.00           H  
ATOM    189  HA  ALA A 227      -4.160 -15.057 -19.194  1.00  0.00           H  
ATOM    190  HB1 ALA A 227      -4.303 -12.589 -19.647  1.00  0.00           H  
ATOM    191  HB2 ALA A 227      -5.888 -13.309 -19.395  1.00  0.00           H  
ATOM    192  HB3 ALA A 227      -5.138 -12.364 -18.113  1.00  0.00           H  
ATOM    193  N   HIS A 228      -2.789 -13.711 -16.518  1.00 30.00           N  
ATOM    194  CA  HIS A 228      -1.557 -13.333 -15.823  1.00 30.00           C  
ATOM    195  C   HIS A 228      -1.040 -14.437 -14.882  1.00 30.00           C  
ATOM    196  O   HIS A 228      -0.306 -14.118 -13.947  1.00 30.00           O  
ATOM    197  CB  HIS A 228      -1.777 -12.007 -15.058  1.00 30.00           C  
ATOM    198  CG  HIS A 228      -2.092 -10.816 -15.924  1.00 30.00           C  
ATOM    199  ND1 HIS A 228      -3.345 -10.586 -16.462  1.00 30.00           N  
ATOM    200  CD2 HIS A 228      -1.313  -9.757 -16.335  1.00 30.00           C  
ATOM    201  CE1 HIS A 228      -3.270  -9.460 -17.173  1.00 30.00           C  
ATOM    202  NE2 HIS A 228      -2.069  -8.897 -17.135  1.00 30.00           N  
ATOM    203  H   HIS A 228      -3.634 -13.682 -15.963  1.00  0.00           H  
ATOM    204  HA  HIS A 228      -0.769 -13.158 -16.554  1.00  0.00           H  
ATOM    205  HB3 HIS A 228      -0.888 -11.741 -14.485  1.00  0.00           H  
ATOM    206  HB2 HIS A 228      -2.584 -12.122 -14.332  1.00  0.00           H  
ATOM    207  HD1 HIS A 228      -4.167 -11.162 -16.323  1.00  0.00           H  
ATOM    208  HD2 HIS A 228      -0.273  -9.554 -16.127  1.00  0.00           H  
ATOM    209  HE1 HIS A 228      -4.106  -9.040 -17.712  1.00  0.00           H  
ATOM    210  N   SER A 229      -1.417 -15.706 -15.125  1.00 30.00           N  
ATOM    211  CA  SER A 229      -1.094 -16.856 -14.269  1.00 30.00           C  
ATOM    212  C   SER A 229       0.403 -17.051 -13.970  1.00 30.00           C  
ATOM    213  O   SER A 229       0.737 -17.437 -12.852  1.00 30.00           O  
ATOM    214  CB  SER A 229      -1.676 -18.146 -14.881  1.00 30.00           C  
ATOM    215  OG  SER A 229      -3.049 -18.261 -14.583  1.00 30.00           O  
ATOM    216  H   SER A 229      -2.020 -15.896 -15.914  1.00  0.00           H  
ATOM    217  HA  SER A 229      -1.576 -16.681 -13.304  1.00  0.00           H  
ATOM    218  HB3 SER A 229      -1.189 -19.032 -14.470  1.00  0.00           H  
ATOM    219  HB2 SER A 229      -1.527 -18.178 -15.961  1.00  0.00           H  
ATOM    220  HG  SER A 229      -3.529 -17.637 -15.136  1.00  0.00           H  
ATOM    221  N   LYS A 230       1.271 -16.774 -14.956  1.00 30.00           N  
ATOM    222  CA  LYS A 230       2.711 -17.003 -14.854  1.00 30.00           C  
ATOM    223  C   LYS A 230       3.432 -15.908 -14.046  1.00 30.00           C  
ATOM    224  O   LYS A 230       4.304 -16.246 -13.245  1.00 30.00           O  
ATOM    225  CB  LYS A 230       3.278 -17.178 -16.274  1.00 30.00           C  
ATOM    226  CG  LYS A 230       4.643 -17.888 -16.319  1.00 30.00           C  
ATOM    227  CD  LYS A 230       5.068 -18.334 -17.730  1.00 30.00           C  
ATOM    228  CE  LYS A 230       4.122 -19.375 -18.364  1.00 30.00           C  
ATOM    229  NZ  LYS A 230       4.649 -19.903 -19.634  1.00 30.00           N1+
ATOM    230  H   LYS A 230       0.931 -16.419 -15.839  1.00  0.00           H  
ATOM    231  HA  LYS A 230       2.858 -17.945 -14.321  1.00  0.00           H  
ATOM    232  HB3 LYS A 230       3.316 -16.224 -16.803  1.00  0.00           H  
ATOM    233  HB2 LYS A 230       2.563 -17.791 -16.819  1.00  0.00           H  
ATOM    234  HG3 LYS A 230       4.627 -18.760 -15.664  1.00  0.00           H  
ATOM    235  HG2 LYS A 230       5.406 -17.226 -15.911  1.00  0.00           H  
ATOM    236  HD3 LYS A 230       6.080 -18.739 -17.670  1.00  0.00           H  
ATOM    237  HD2 LYS A 230       5.135 -17.456 -18.374  1.00  0.00           H  
ATOM    238  HE3 LYS A 230       3.143 -18.944 -18.571  1.00  0.00           H  
ATOM    239  HE2 LYS A 230       3.970 -20.212 -17.681  1.00  0.00           H  
ATOM    240  HZ1 LYS A 230       5.539 -20.352 -19.470  1.00  0.00           H  
ATOM    241  HZ2 LYS A 230       3.999 -20.576 -20.016  1.00  0.00           H  
ATOM    242  HZ3 LYS A 230       4.770 -19.145 -20.290  1.00  0.00           H  
ATOM    243  N   GLU A 231       3.029 -14.637 -14.227  1.00 30.00           N  
ATOM    244  CA  GLU A 231       3.539 -13.497 -13.460  1.00 30.00           C  
ATOM    245  C   GLU A 231       3.015 -13.465 -12.014  1.00 30.00           C  
ATOM    246  O   GLU A 231       3.777 -13.093 -11.121  1.00 30.00           O  
ATOM    247  CB  GLU A 231       3.251 -12.160 -14.178  1.00 30.00           C  
ATOM    248  CG  GLU A 231       3.874 -12.033 -15.592  1.00 30.00           C  
ATOM    249  CD  GLU A 231       3.042 -12.527 -16.784  1.00 30.00           C  
ATOM    250  OE1 GLU A 231       1.853 -12.869 -16.601  1.00 30.00           O  
ATOM    251  OE2 GLU A 231       3.633 -12.552 -17.886  1.00 30.00           O1-
ATOM    252  H   GLU A 231       2.314 -14.424 -14.910  1.00  0.00           H  
ATOM    253  HA  GLU A 231       4.623 -13.598 -13.393  1.00  0.00           H  
ATOM    254  HB3 GLU A 231       3.675 -11.363 -13.567  1.00  0.00           H  
ATOM    255  HB2 GLU A 231       2.179 -11.954 -14.191  1.00  0.00           H  
ATOM    256  HG3 GLU A 231       4.850 -12.521 -15.606  1.00  0.00           H  
ATOM    257  HG2 GLU A 231       4.071 -10.984 -15.798  1.00  0.00           H  
ATOM    258  N   LEU A 232       1.757 -13.854 -11.773  1.00 30.00           N  
ATOM    259  CA  LEU A 232       1.182 -13.878 -10.428  1.00 30.00           C  
ATOM    260  C   LEU A 232       1.838 -14.988  -9.589  1.00 30.00           C  
ATOM    261  O   LEU A 232       2.314 -14.723  -8.487  1.00 30.00           O  
ATOM    262  CB  LEU A 232      -0.342 -14.098 -10.513  1.00 30.00           C  
ATOM    263  CG  LEU A 232      -1.138 -12.907 -11.092  1.00 30.00           C  
ATOM    264  CD1 LEU A 232      -2.548 -13.342 -11.512  1.00 30.00           C  
ATOM    265  CD2 LEU A 232      -1.228 -11.733 -10.109  1.00 30.00           C  
ATOM    266  H   LEU A 232       1.151 -14.076 -12.558  1.00  0.00           H  
ATOM    267  HA  LEU A 232       1.388 -12.929  -9.930  1.00  0.00           H  
ATOM    268  HB3 LEU A 232      -0.723 -14.314  -9.517  1.00  0.00           H  
ATOM    269  HB2 LEU A 232      -0.539 -14.995 -11.104  1.00  0.00           H  
ATOM    270  HG  LEU A 232      -0.628 -12.545 -11.985  1.00  0.00           H  
ATOM    271 HD11 LEU A 232      -3.141 -13.654 -10.652  1.00  0.00           H  
ATOM    272 HD12 LEU A 232      -3.075 -12.527 -12.004  1.00  0.00           H  
ATOM    273 HD13 LEU A 232      -2.519 -14.177 -12.213  1.00  0.00           H  
ATOM    274 HD21 LEU A 232      -1.728 -10.879 -10.563  1.00  0.00           H  
ATOM    275 HD22 LEU A 232      -1.789 -12.008  -9.216  1.00  0.00           H  
ATOM    276 HD23 LEU A 232      -0.243 -11.393  -9.796  1.00  0.00           H  
ATOM    277  N   VAL A 233       1.958 -16.207 -10.137  1.00 30.00           N  
ATOM    278  CA  VAL A 233       2.582 -17.349  -9.465  1.00 30.00           C  
ATOM    279  C   VAL A 233       4.091 -17.143  -9.219  1.00 30.00           C  
ATOM    280  O   VAL A 233       4.591 -17.609  -8.196  1.00 30.00           O  
ATOM    281  CB  VAL A 233       2.265 -18.649 -10.252  1.00 30.00           C  
ATOM    282  CG1 VAL A 233       3.050 -19.892  -9.782  1.00 30.00           C  
ATOM    283  CG2 VAL A 233       0.756 -18.967 -10.187  1.00 30.00           C  
ATOM    284  H   VAL A 233       1.546 -16.368 -11.049  1.00  0.00           H  
ATOM    285  HA  VAL A 233       2.133 -17.437  -8.475  1.00  0.00           H  
ATOM    286  HB  VAL A 233       2.535 -18.484 -11.296  1.00  0.00           H  
ATOM    287 HG11 VAL A 233       2.722 -20.786 -10.314  1.00  0.00           H  
ATOM    288 HG12 VAL A 233       4.120 -19.795  -9.963  1.00  0.00           H  
ATOM    289 HG13 VAL A 233       2.906 -20.071  -8.716  1.00  0.00           H  
ATOM    290 HG21 VAL A 233       0.498 -19.780 -10.865  1.00  0.00           H  
ATOM    291 HG22 VAL A 233       0.458 -19.267  -9.183  1.00  0.00           H  
ATOM    292 HG23 VAL A 233       0.137 -18.114 -10.463  1.00  0.00           H  
ATOM    293  N   THR A 234       4.807 -16.400 -10.078  1.00 30.00           N  
ATOM    294  CA  THR A 234       6.157 -15.905  -9.782  1.00 30.00           C  
ATOM    295  C   THR A 234       6.177 -15.020  -8.516  1.00 30.00           C  
ATOM    296  O   THR A 234       7.034 -15.236  -7.659  1.00 30.00           O  
ATOM    297  CB  THR A 234       6.758 -15.101 -10.972  1.00 30.00           C  
ATOM    298  OG1 THR A 234       6.979 -15.986 -12.052  1.00 30.00           O  
ATOM    299  CG2 THR A 234       8.080 -14.355 -10.700  1.00 30.00           C  
ATOM    300  H   THR A 234       4.349 -16.000 -10.884  1.00  0.00           H  
ATOM    301  HA  THR A 234       6.796 -16.771  -9.592  1.00  0.00           H  
ATOM    302  HB  THR A 234       6.029 -14.370 -11.319  1.00  0.00           H  
ATOM    303  HG1 THR A 234       6.125 -16.271 -12.392  1.00  0.00           H  
ATOM    304 HG21 THR A 234       8.499 -13.950 -11.623  1.00  0.00           H  
ATOM    305 HG22 THR A 234       7.944 -13.514 -10.020  1.00  0.00           H  
ATOM    306 HG23 THR A 234       8.825 -15.020 -10.264  1.00  0.00           H  
ATOM    307  N   ALA A 235       5.284 -14.021  -8.428  1.00 30.00           N  
ATOM    308  CA  ALA A 235       5.267 -13.017  -7.364  1.00 30.00           C  
ATOM    309  C   ALA A 235       4.835 -13.636  -6.028  1.00 30.00           C  
ATOM    310  O   ALA A 235       5.499 -13.426  -5.013  1.00 30.00           O  
ATOM    311  CB  ALA A 235       4.297 -11.889  -7.753  1.00 30.00           C  
ATOM    312  H   ALA A 235       4.586 -13.923  -9.156  1.00  0.00           H  
ATOM    313  HA  ALA A 235       6.271 -12.604  -7.248  1.00  0.00           H  
ATOM    314  HB1 ALA A 235       4.275 -11.123  -6.978  1.00  0.00           H  
ATOM    315  HB2 ALA A 235       4.601 -11.407  -8.682  1.00  0.00           H  
ATOM    316  HB3 ALA A 235       3.277 -12.252  -7.887  1.00  0.00           H  
ATOM    317  N   TRP A 236       3.784 -14.470  -6.057  1.00 30.00           N  
ATOM    318  CA  TRP A 236       3.284 -15.249  -4.924  1.00 30.00           C  
ATOM    319  C   TRP A 236       4.356 -16.208  -4.376  1.00 30.00           C  
ATOM    320  O   TRP A 236       4.534 -16.304  -3.164  1.00 30.00           O  
ATOM    321  CB  TRP A 236       2.029 -16.046  -5.352  1.00 30.00           C  
ATOM    322  CG  TRP A 236       0.783 -15.280  -5.707  1.00 30.00           C  
ATOM    323  CD1 TRP A 236       0.427 -14.074  -5.212  1.00 30.00           C  
ATOM    324  CD2 TRP A 236      -0.299 -15.661  -6.619  1.00 30.00           C  
ATOM    325  NE1 TRP A 236      -0.795 -13.700  -5.729  1.00 30.00           N  
ATOM    326  CE3 TRP A 236      -0.564 -16.780  -7.444  1.00 30.00           C  
ATOM    327  CE2 TRP A 236      -1.280 -14.624  -6.618  1.00 30.00           C  
ATOM    328  CZ3 TRP A 236      -1.727 -16.848  -8.242  1.00 30.00           C  
ATOM    329  CZ2 TRP A 236      -2.449 -14.682  -7.395  1.00 30.00           C  
ATOM    330  CH2 TRP A 236      -2.670 -15.801  -8.219  1.00 30.00           C  
ATOM    331  H   TRP A 236       3.274 -14.547  -6.935  1.00  0.00           H  
ATOM    332  HA  TRP A 236       3.023 -14.562  -4.117  1.00  0.00           H  
ATOM    333  HB3 TRP A 236       1.745 -16.731  -4.552  1.00  0.00           H  
ATOM    334  HB2 TRP A 236       2.280 -16.675  -6.205  1.00  0.00           H  
ATOM    335  HD1 TRP A 236       1.007 -13.512  -4.496  1.00  0.00           H  
ATOM    336  HE1 TRP A 236      -1.326 -12.873  -5.428  1.00  0.00           H  
ATOM    337  HE3 TRP A 236       0.137 -17.598  -7.455  1.00  0.00           H  
ATOM    338  HZ3 TRP A 236      -1.900 -17.711  -8.867  1.00  0.00           H  
ATOM    339  HZ2 TRP A 236      -3.163 -13.871  -7.357  1.00  0.00           H  
ATOM    340  HH2 TRP A 236      -3.560 -15.856  -8.828  1.00  0.00           H  
ATOM    341  N   TYR A 237       5.111 -16.877  -5.263  1.00 30.00           N  
ATOM    342  CA  TYR A 237       6.238 -17.748  -4.923  1.00 30.00           C  
ATOM    343  C   TYR A 237       7.337 -16.978  -4.175  1.00 30.00           C  
ATOM    344  O   TYR A 237       7.653 -17.321  -3.036  1.00 30.00           O  
ATOM    345  CB  TYR A 237       6.774 -18.427  -6.208  1.00 30.00           C  
ATOM    346  CG  TYR A 237       8.067 -19.225  -6.099  1.00 30.00           C  
ATOM    347  CD1 TYR A 237       8.124 -20.421  -5.355  1.00 30.00           C  
ATOM    348  CD2 TYR A 237       9.226 -18.770  -6.760  1.00 30.00           C  
ATOM    349  CE1 TYR A 237       9.323 -21.161  -5.291  1.00 30.00           C  
ATOM    350  CE2 TYR A 237      10.430 -19.488  -6.669  1.00 30.00           C  
ATOM    351  CZ  TYR A 237      10.477 -20.698  -5.958  1.00 30.00           C  
ATOM    352  OH  TYR A 237      11.647 -21.400  -5.909  1.00 30.00           O  
ATOM    353  H   TYR A 237       4.906 -16.743  -6.246  1.00  0.00           H  
ATOM    354  HA  TYR A 237       5.872 -18.524  -4.250  1.00  0.00           H  
ATOM    355  HB3 TYR A 237       6.911 -17.678  -6.985  1.00  0.00           H  
ATOM    356  HB2 TYR A 237       6.010 -19.105  -6.589  1.00  0.00           H  
ATOM    357  HD1 TYR A 237       7.246 -20.780  -4.837  1.00  0.00           H  
ATOM    358  HD2 TYR A 237       9.198 -17.867  -7.347  1.00  0.00           H  
ATOM    359  HE1 TYR A 237       9.344 -22.078  -4.722  1.00  0.00           H  
ATOM    360  HE2 TYR A 237      11.318 -19.108  -7.153  1.00  0.00           H  
ATOM    361  HH  TYR A 237      11.601 -22.137  -5.317  1.00  0.00           H  
ATOM    362  N   ILE A 238       7.902 -15.929  -4.787  1.00 30.00           N  
ATOM    363  CA  ILE A 238       9.054 -15.207  -4.242  1.00 30.00           C  
ATOM    364  C   ILE A 238       8.660 -14.375  -2.998  1.00 30.00           C  
ATOM    365  O   ILE A 238       9.458 -14.267  -2.065  1.00 30.00           O  
ATOM    366  CB  ILE A 238       9.743 -14.390  -5.376  1.00 30.00           C  
ATOM    367  CG1 ILE A 238      10.174 -15.352  -6.516  1.00 30.00           C  
ATOM    368  CG2 ILE A 238      10.954 -13.578  -4.870  1.00 30.00           C  
ATOM    369  CD1 ILE A 238      10.860 -14.722  -7.728  1.00 30.00           C  
ATOM    370  H   ILE A 238       7.551 -15.646  -5.697  1.00  0.00           H  
ATOM    371  HA  ILE A 238       9.772 -15.948  -3.890  1.00  0.00           H  
ATOM    372  HB  ILE A 238       9.017 -13.681  -5.779  1.00  0.00           H  
ATOM    373 HG13 ILE A 238       9.291 -15.845  -6.903  1.00  0.00           H  
ATOM    374 HG12 ILE A 238      10.815 -16.140  -6.117  1.00  0.00           H  
ATOM    375 HG21 ILE A 238      11.421 -13.007  -5.671  1.00  0.00           H  
ATOM    376 HG22 ILE A 238      10.666 -12.846  -4.115  1.00  0.00           H  
ATOM    377 HG23 ILE A 238      11.714 -14.227  -4.434  1.00  0.00           H  
ATOM    378 HD11 ILE A 238      10.973 -15.451  -8.533  1.00  0.00           H  
ATOM    379 HD12 ILE A 238      10.285 -13.883  -8.119  1.00  0.00           H  
ATOM    380 HD13 ILE A 238      11.860 -14.383  -7.465  1.00  0.00           H  
ATOM    381  N   GLY A 239       7.408 -13.901  -2.912  1.00 30.00           N  
ATOM    382  CA  GLY A 239       6.836 -13.302  -1.708  1.00 30.00           C  
ATOM    383  C   GLY A 239       6.746 -14.301  -0.549  1.00 30.00           C  
ATOM    384  O   GLY A 239       7.174 -13.993   0.564  1.00 30.00           O  
ATOM    385  H   GLY A 239       6.793 -13.990  -3.718  1.00  0.00           H  
ATOM    386  HA3 GLY A 239       5.836 -12.930  -1.933  1.00  0.00           H  
ATOM    387  HA2 GLY A 239       7.437 -12.446  -1.399  1.00  0.00           H  
ATOM    388  N   PHE A 240       6.276 -15.526  -0.819  1.00 30.00           N  
ATOM    389  CA  PHE A 240       6.153 -16.588   0.179  1.00 30.00           C  
ATOM    390  C   PHE A 240       7.524 -17.097   0.654  1.00 30.00           C  
ATOM    391  O   PHE A 240       7.706 -17.342   1.847  1.00 30.00           O  
ATOM    392  CB  PHE A 240       5.346 -17.755  -0.421  1.00 30.00           C  
ATOM    393  CG  PHE A 240       4.898 -18.854   0.531  1.00 30.00           C  
ATOM    394  CD1 PHE A 240       4.549 -18.564   1.869  1.00 30.00           C  
ATOM    395  CD2 PHE A 240       4.770 -20.176   0.055  1.00 30.00           C  
ATOM    396  CE1 PHE A 240       4.073 -19.580   2.716  1.00 30.00           C  
ATOM    397  CE2 PHE A 240       4.291 -21.193   0.903  1.00 30.00           C  
ATOM    398  CZ  PHE A 240       3.943 -20.895   2.235  1.00 30.00           C  
ATOM    399  H   PHE A 240       5.938 -15.725  -1.755  1.00  0.00           H  
ATOM    400  HA  PHE A 240       5.621 -16.154   1.024  1.00  0.00           H  
ATOM    401  HB3 PHE A 240       5.906 -18.207  -1.241  1.00  0.00           H  
ATOM    402  HB2 PHE A 240       4.437 -17.366  -0.870  1.00  0.00           H  
ATOM    403  HD1 PHE A 240       4.612 -17.560   2.254  1.00  0.00           H  
ATOM    404  HD2 PHE A 240       5.021 -20.413  -0.969  1.00  0.00           H  
ATOM    405  HE1 PHE A 240       3.775 -19.339   3.726  1.00  0.00           H  
ATOM    406  HE2 PHE A 240       4.176 -22.200   0.529  1.00  0.00           H  
ATOM    407  HZ  PHE A 240       3.553 -21.669   2.880  1.00  0.00           H  
ATOM    408  N   LEU A 241       8.515 -17.177  -0.248  1.00 30.00           N  
ATOM    409  CA  LEU A 241       9.902 -17.489   0.102  1.00 30.00           C  
ATOM    410  C   LEU A 241      10.489 -16.441   1.056  1.00 30.00           C  
ATOM    411  O   LEU A 241      11.143 -16.799   2.036  1.00 30.00           O  
ATOM    412  CB  LEU A 241      10.791 -17.540  -1.158  1.00 30.00           C  
ATOM    413  CG  LEU A 241      10.583 -18.729  -2.114  1.00 30.00           C  
ATOM    414  CD1 LEU A 241      11.532 -18.563  -3.305  1.00 30.00           C  
ATOM    415  CD2 LEU A 241      10.810 -20.089  -1.438  1.00 30.00           C  
ATOM    416  H   LEU A 241       8.284 -17.003  -1.222  1.00  0.00           H  
ATOM    417  HA  LEU A 241       9.926 -18.445   0.625  1.00  0.00           H  
ATOM    418  HB3 LEU A 241      11.836 -17.551  -0.841  1.00  0.00           H  
ATOM    419  HB2 LEU A 241      10.673 -16.609  -1.714  1.00  0.00           H  
ATOM    420  HG  LEU A 241       9.563 -18.725  -2.492  1.00  0.00           H  
ATOM    421 HD11 LEU A 241      11.520 -19.439  -3.945  1.00  0.00           H  
ATOM    422 HD12 LEU A 241      11.267 -17.702  -3.918  1.00  0.00           H  
ATOM    423 HD13 LEU A 241      12.558 -18.429  -2.964  1.00  0.00           H  
ATOM    424 HD21 LEU A 241      10.732 -20.902  -2.160  1.00  0.00           H  
ATOM    425 HD22 LEU A 241      11.796 -20.147  -0.976  1.00  0.00           H  
ATOM    426 HD23 LEU A 241      10.065 -20.284  -0.666  1.00  0.00           H  
ATOM    427  N   CYS A 242      10.218 -15.159   0.777  1.00 30.00           N  
ATOM    428  CA  CYS A 242      10.636 -14.030   1.597  1.00 30.00           C  
ATOM    429  C   CYS A 242       9.990 -14.102   2.991  1.00 30.00           C  
ATOM    430  O   CYS A 242      10.712 -13.988   3.975  1.00 30.00           O  
ATOM    431  CB  CYS A 242      10.300 -12.711   0.869  1.00 30.00           C  
ATOM    432  SG  CYS A 242      11.347 -11.368   1.487  1.00 30.00           S  
ATOM    433  H   CYS A 242       9.675 -14.959  -0.056  1.00  0.00           H  
ATOM    434  HA  CYS A 242      11.719 -14.107   1.713  1.00  0.00           H  
ATOM    435  HB3 CYS A 242       9.251 -12.436   0.977  1.00  0.00           H  
ATOM    436  HB2 CYS A 242      10.500 -12.799  -0.198  1.00  0.00           H  
ATOM    437  HG  CYS A 242      10.844 -11.336   2.728  1.00  0.00           H  
ATOM    438  N   LEU A 243       8.674 -14.367   3.075  1.00 30.00           N  
ATOM    439  CA  LEU A 243       7.907 -14.563   4.311  1.00 30.00           C  
ATOM    440  C   LEU A 243       8.552 -15.584   5.260  1.00 30.00           C  
ATOM    441  O   LEU A 243       8.989 -15.235   6.355  1.00 30.00           O  
ATOM    442  CB  LEU A 243       6.431 -14.917   3.976  1.00 30.00           C  
ATOM    443  CG  LEU A 243       5.515 -15.261   5.180  1.00 30.00           C  
ATOM    444  CD1 LEU A 243       5.392 -14.096   6.164  1.00 30.00           C  
ATOM    445  CD2 LEU A 243       4.124 -15.735   4.730  1.00 30.00           C  
ATOM    446  H   LEU A 243       8.165 -14.446   2.200  1.00  0.00           H  
ATOM    447  HA  LEU A 243       7.920 -13.611   4.841  1.00  0.00           H  
ATOM    448  HB3 LEU A 243       6.415 -15.767   3.298  1.00  0.00           H  
ATOM    449  HB2 LEU A 243       5.996 -14.093   3.414  1.00  0.00           H  
ATOM    450  HG  LEU A 243       5.945 -16.097   5.731  1.00  0.00           H  
ATOM    451 HD11 LEU A 243       4.741 -14.365   6.997  1.00  0.00           H  
ATOM    452 HD12 LEU A 243       6.356 -13.827   6.597  1.00  0.00           H  
ATOM    453 HD13 LEU A 243       4.979 -13.205   5.690  1.00  0.00           H  
ATOM    454 HD21 LEU A 243       3.470 -15.900   5.587  1.00  0.00           H  
ATOM    455 HD22 LEU A 243       3.634 -15.015   4.077  1.00  0.00           H  
ATOM    456 HD23 LEU A 243       4.187 -16.681   4.198  1.00  0.00           H  
ATOM    457  N   ILE A 244       8.613 -16.846   4.823  1.00 30.00           N  
ATOM    458  CA  ILE A 244       9.032 -17.983   5.639  1.00 30.00           C  
ATOM    459  C   ILE A 244      10.502 -17.848   6.090  1.00 30.00           C  
ATOM    460  O   ILE A 244      10.823 -18.121   7.253  1.00 30.00           O  
ATOM    461  CB  ILE A 244       8.756 -19.285   4.833  1.00 30.00           C  
ATOM    462  CG1 ILE A 244       7.261 -19.453   4.454  1.00 30.00           C  
ATOM    463  CG2 ILE A 244       9.277 -20.566   5.518  1.00 30.00           C  
ATOM    464  CD1 ILE A 244       6.298 -19.535   5.646  1.00 30.00           C  
ATOM    465  H   ILE A 244       8.279 -17.033   3.884  1.00  0.00           H  
ATOM    466  HA  ILE A 244       8.431 -17.988   6.549  1.00  0.00           H  
ATOM    467  HB  ILE A 244       9.303 -19.203   3.892  1.00  0.00           H  
ATOM    468 HG13 ILE A 244       7.145 -20.350   3.844  1.00  0.00           H  
ATOM    469 HG12 ILE A 244       6.931 -18.637   3.815  1.00  0.00           H  
ATOM    470 HG21 ILE A 244       9.010 -21.454   4.944  1.00  0.00           H  
ATOM    471 HG22 ILE A 244      10.363 -20.568   5.612  1.00  0.00           H  
ATOM    472 HG23 ILE A 244       8.862 -20.685   6.518  1.00  0.00           H  
ATOM    473 HD11 ILE A 244       5.288 -19.771   5.318  1.00  0.00           H  
ATOM    474 HD12 ILE A 244       6.592 -20.312   6.351  1.00  0.00           H  
ATOM    475 HD13 ILE A 244       6.246 -18.584   6.176  1.00  0.00           H  
ATOM    476  N   LEU A 245      11.380 -17.383   5.187  1.00 30.00           N  
ATOM    477  CA  LEU A 245      12.782 -17.093   5.469  1.00 30.00           C  
ATOM    478  C   LEU A 245      12.959 -15.942   6.475  1.00 30.00           C  
ATOM    479  O   LEU A 245      13.716 -16.113   7.428  1.00 30.00           O  
ATOM    480  CB  LEU A 245      13.543 -16.856   4.147  1.00 30.00           C  
ATOM    481  CG  LEU A 245      15.080 -16.779   4.289  1.00 30.00           C  
ATOM    482  CD1 LEU A 245      15.682 -18.049   4.926  1.00 30.00           C  
ATOM    483  CD2 LEU A 245      15.743 -16.457   2.937  1.00 30.00           C  
ATOM    484  H   LEU A 245      11.052 -17.162   4.255  1.00  0.00           H  
ATOM    485  HA  LEU A 245      13.187 -17.990   5.938  1.00  0.00           H  
ATOM    486  HB3 LEU A 245      13.170 -15.943   3.679  1.00  0.00           H  
ATOM    487  HB2 LEU A 245      13.307 -17.665   3.454  1.00  0.00           H  
ATOM    488  HG  LEU A 245      15.311 -15.939   4.945  1.00  0.00           H  
ATOM    489 HD11 LEU A 245      16.621 -18.343   4.457  1.00  0.00           H  
ATOM    490 HD12 LEU A 245      15.894 -17.885   5.983  1.00  0.00           H  
ATOM    491 HD13 LEU A 245      15.009 -18.904   4.855  1.00  0.00           H  
ATOM    492 HD21 LEU A 245      16.552 -15.738   3.062  1.00  0.00           H  
ATOM    493 HD22 LEU A 245      16.167 -17.344   2.465  1.00  0.00           H  
ATOM    494 HD23 LEU A 245      15.035 -16.028   2.227  1.00  0.00           H  
ATOM    495  N   ALA A 246      12.232 -14.825   6.278  1.00 30.00           N  
ATOM    496  CA  ALA A 246      12.235 -13.659   7.169  1.00 30.00           C  
ATOM    497  C   ALA A 246      11.761 -13.988   8.588  1.00 30.00           C  
ATOM    498  O   ALA A 246      12.426 -13.603   9.549  1.00 30.00           O  
ATOM    499  CB  ALA A 246      11.336 -12.561   6.591  1.00 30.00           C  
ATOM    500  H   ALA A 246      11.620 -14.764   5.474  1.00  0.00           H  
ATOM    501  HA  ALA A 246      13.258 -13.281   7.220  1.00  0.00           H  
ATOM    502  HB1 ALA A 246      11.437 -11.627   7.146  1.00  0.00           H  
ATOM    503  HB2 ALA A 246      11.598 -12.366   5.559  1.00  0.00           H  
ATOM    504  HB3 ALA A 246      10.283 -12.845   6.601  1.00  0.00           H  
ATOM    505  N   SER A 247      10.640 -14.726   8.673  1.00 30.00           N  
ATOM    506  CA  SER A 247      10.052 -15.229   9.910  1.00 30.00           C  
ATOM    507  C   SER A 247      11.004 -16.147  10.685  1.00 30.00           C  
ATOM    508  O   SER A 247      11.085 -16.016  11.902  1.00 30.00           O  
ATOM    509  CB  SER A 247       8.743 -15.971   9.590  1.00 30.00           C  
ATOM    510  OG  SER A 247       7.718 -15.048   9.297  1.00 30.00           O  
ATOM    511  H   SER A 247      10.150 -14.978   7.824  1.00  0.00           H  
ATOM    512  HA  SER A 247       9.829 -14.375  10.554  1.00  0.00           H  
ATOM    513  HB3 SER A 247       8.412 -16.559  10.447  1.00  0.00           H  
ATOM    514  HB2 SER A 247       8.868 -16.666   8.759  1.00  0.00           H  
ATOM    515  HG  SER A 247       7.403 -14.674  10.126  1.00  0.00           H  
ATOM    516  N   PHE A 248      11.728 -17.028   9.972  1.00 30.00           N  
ATOM    517  CA  PHE A 248      12.687 -17.952  10.569  1.00 30.00           C  
ATOM    518  C   PHE A 248      13.956 -17.284  11.108  1.00 30.00           C  
ATOM    519  O   PHE A 248      14.358 -17.616  12.220  1.00 30.00           O  
ATOM    520  CB  PHE A 248      12.963 -19.134   9.618  1.00 30.00           C  
ATOM    521  CG  PHE A 248      13.899 -20.189  10.179  1.00 30.00           C  
ATOM    522  CD1 PHE A 248      13.457 -21.047  11.210  1.00 30.00           C  
ATOM    523  CD2 PHE A 248      15.255 -20.220   9.793  1.00 30.00           C  
ATOM    524  CE1 PHE A 248      14.343 -21.937  11.801  1.00 30.00           C  
ATOM    525  CE2 PHE A 248      16.119 -21.131  10.384  1.00 30.00           C  
ATOM    526  CZ  PHE A 248      15.666 -21.983  11.384  1.00 30.00           C  
ATOM    527  H   PHE A 248      11.622 -17.072   8.967  1.00  0.00           H  
ATOM    528  HA  PHE A 248      12.225 -18.357  11.466  1.00  0.00           H  
ATOM    529  HB3 PHE A 248      13.342 -18.773   8.660  1.00  0.00           H  
ATOM    530  HB2 PHE A 248      12.023 -19.636   9.391  1.00  0.00           H  
ATOM    531  HD1 PHE A 248      12.435 -21.009  11.552  1.00  0.00           H  
ATOM    532  HD2 PHE A 248      15.622 -19.540   9.038  1.00  0.00           H  
ATOM    533  HE1 PHE A 248      14.002 -22.592  12.589  1.00  0.00           H  
ATOM    534  HE2 PHE A 248      17.154 -21.164  10.078  1.00  0.00           H  
ATOM    535  HZ  PHE A 248      16.351 -22.678  11.847  1.00  0.00           H  
ATOM    536  N   LEU A 249      14.545 -16.343  10.353  1.00 30.00           N  
ATOM    537  CA  LEU A 249      15.745 -15.628  10.792  1.00 30.00           C  
ATOM    538  C   LEU A 249      15.485 -14.701  11.990  1.00 30.00           C  
ATOM    539  O   LEU A 249      16.302 -14.689  12.910  1.00 30.00           O  
ATOM    540  CB  LEU A 249      16.382 -14.861   9.617  1.00 30.00           C  
ATOM    541  CG  LEU A 249      16.968 -15.761   8.505  1.00 30.00           C  
ATOM    542  CD1 LEU A 249      17.570 -14.894   7.383  1.00 30.00           C  
ATOM    543  CD2 LEU A 249      17.984 -16.793   9.037  1.00 30.00           C  
ATOM    544  H   LEU A 249      14.174 -16.107   9.442  1.00  0.00           H  
ATOM    545  HA  LEU A 249      16.457 -16.374  11.147  1.00  0.00           H  
ATOM    546  HB3 LEU A 249      17.183 -14.228  10.000  1.00  0.00           H  
ATOM    547  HB2 LEU A 249      15.644 -14.181   9.186  1.00  0.00           H  
ATOM    548  HG  LEU A 249      16.154 -16.331   8.061  1.00  0.00           H  
ATOM    549 HD11 LEU A 249      17.009 -15.017   6.457  1.00  0.00           H  
ATOM    550 HD12 LEU A 249      17.547 -13.838   7.646  1.00  0.00           H  
ATOM    551 HD13 LEU A 249      18.610 -15.137   7.167  1.00  0.00           H  
ATOM    552 HD21 LEU A 249      18.786 -16.998   8.329  1.00  0.00           H  
ATOM    553 HD22 LEU A 249      18.452 -16.460   9.964  1.00  0.00           H  
ATOM    554 HD23 LEU A 249      17.493 -17.745   9.240  1.00  0.00           H  
ATOM    555  N   VAL A 250      14.338 -14.000  11.992  1.00 30.00           N  
ATOM    556  CA  VAL A 250      13.889 -13.178  13.119  1.00 30.00           C  
ATOM    557  C   VAL A 250      13.490 -14.019  14.349  1.00 30.00           C  
ATOM    558  O   VAL A 250      13.747 -13.574  15.467  1.00 30.00           O  
ATOM    559  CB  VAL A 250      12.741 -12.214  12.702  1.00 30.00           C  
ATOM    560  CG1 VAL A 250      11.957 -11.553  13.858  1.00 30.00           C  
ATOM    561  CG2 VAL A 250      13.312 -11.123  11.778  1.00 30.00           C  
ATOM    562  H   VAL A 250      13.710 -14.058  11.200  1.00  0.00           H  
ATOM    563  HA  VAL A 250      14.739 -12.565  13.427  1.00  0.00           H  
ATOM    564  HB  VAL A 250      12.013 -12.783  12.121  1.00  0.00           H  
ATOM    565 HG11 VAL A 250      11.242 -10.820  13.482  1.00  0.00           H  
ATOM    566 HG12 VAL A 250      11.382 -12.279  14.432  1.00  0.00           H  
ATOM    567 HG13 VAL A 250      12.625 -11.031  14.545  1.00  0.00           H  
ATOM    568 HG21 VAL A 250      12.544 -10.426  11.456  1.00  0.00           H  
ATOM    569 HG22 VAL A 250      14.084 -10.542  12.283  1.00  0.00           H  
ATOM    570 HG23 VAL A 250      13.758 -11.547  10.878  1.00  0.00           H  
ATOM    571  N   TYR A 251      12.942 -15.231  14.130  1.00 30.00           N  
ATOM    572  CA  TYR A 251      12.669 -16.200  15.193  1.00 30.00           C  
ATOM    573  C   TYR A 251      13.942 -16.655  15.922  1.00 30.00           C  
ATOM    574  O   TYR A 251      13.936 -16.654  17.148  1.00 30.00           O  
ATOM    575  CB  TYR A 251      11.863 -17.409  14.669  1.00 30.00           C  
ATOM    576  CG  TYR A 251      11.577 -18.468  15.720  1.00 30.00           C  
ATOM    577  CD1 TYR A 251      10.732 -18.163  16.806  1.00 30.00           C  
ATOM    578  CD2 TYR A 251      12.203 -19.731  15.652  1.00 30.00           C  
ATOM    579  CE1 TYR A 251      10.526 -19.108  17.827  1.00 30.00           C  
ATOM    580  CE2 TYR A 251      11.982 -20.683  16.666  1.00 30.00           C  
ATOM    581  CZ  TYR A 251      11.138 -20.373  17.752  1.00 30.00           C  
ATOM    582  OH  TYR A 251      10.910 -21.297  18.729  1.00 30.00           O  
ATOM    583  H   TYR A 251      12.741 -15.531  13.186  1.00  0.00           H  
ATOM    584  HA  TYR A 251      12.042 -15.686  15.925  1.00  0.00           H  
ATOM    585  HB3 TYR A 251      12.386 -17.878  13.838  1.00  0.00           H  
ATOM    586  HB2 TYR A 251      10.911 -17.075  14.267  1.00  0.00           H  
ATOM    587  HD1 TYR A 251      10.261 -17.194  16.876  1.00  0.00           H  
ATOM    588  HD2 TYR A 251      12.862 -19.970  14.830  1.00  0.00           H  
ATOM    589  HE1 TYR A 251       9.893 -18.855  18.664  1.00  0.00           H  
ATOM    590  HE2 TYR A 251      12.460 -21.650  16.610  1.00  0.00           H  
ATOM    591  HH  TYR A 251      10.314 -20.974  19.410  1.00  0.00           H  
ATOM    592  N   LEU A 252      15.006 -17.008  15.176  1.00 30.00           N  
ATOM    593  CA  LEU A 252      16.286 -17.421  15.760  1.00 30.00           C  
ATOM    594  C   LEU A 252      17.007 -16.278  16.490  1.00 30.00           C  
ATOM    595  O   LEU A 252      17.557 -16.515  17.565  1.00 30.00           O  
ATOM    596  CB  LEU A 252      17.225 -18.015  14.690  1.00 30.00           C  
ATOM    597  CG  LEU A 252      16.756 -19.325  14.024  1.00 30.00           C  
ATOM    598  CD1 LEU A 252      17.827 -19.799  13.021  1.00 30.00           C  
ATOM    599  CD2 LEU A 252      16.378 -20.421  15.041  1.00 30.00           C  
ATOM    600  H   LEU A 252      14.946 -16.995  14.166  1.00  0.00           H  
ATOM    601  HA  LEU A 252      16.074 -18.183  16.512  1.00  0.00           H  
ATOM    602  HB3 LEU A 252      18.195 -18.203  15.153  1.00  0.00           H  
ATOM    603  HB2 LEU A 252      17.406 -17.268  13.914  1.00  0.00           H  
ATOM    604  HG  LEU A 252      15.855 -19.124  13.450  1.00  0.00           H  
ATOM    605 HD11 LEU A 252      17.965 -20.880  13.022  1.00  0.00           H  
ATOM    606 HD12 LEU A 252      17.553 -19.503  12.009  1.00  0.00           H  
ATOM    607 HD13 LEU A 252      18.802 -19.355  13.220  1.00  0.00           H  
ATOM    608 HD21 LEU A 252      16.643 -21.422  14.698  1.00  0.00           H  
ATOM    609 HD22 LEU A 252      16.870 -20.274  16.002  1.00  0.00           H  
ATOM    610 HD23 LEU A 252      15.302 -20.424  15.219  1.00  0.00           H  
ATOM    611  N   ALA A 253      16.970 -15.067  15.908  1.00 30.00           N  
ATOM    612  CA  ALA A 253      17.585 -13.862  16.462  1.00 30.00           C  
ATOM    613  C   ALA A 253      16.941 -13.366  17.770  1.00 30.00           C  
ATOM    614  O   ALA A 253      17.622 -12.667  18.522  1.00 30.00           O  
ATOM    615  CB  ALA A 253      17.553 -12.753  15.399  1.00 30.00           C  
ATOM    616  H   ALA A 253      16.500 -14.957  15.019  1.00  0.00           H  
ATOM    617  HA  ALA A 253      18.630 -14.090  16.679  1.00  0.00           H  
ATOM    618  HB1 ALA A 253      18.008 -11.834  15.767  1.00  0.00           H  
ATOM    619  HB2 ALA A 253      18.097 -13.052  14.503  1.00  0.00           H  
ATOM    620  HB3 ALA A 253      16.530 -12.515  15.102  1.00  0.00           H  
ATOM    621  N   GLU A 254      15.662 -13.712  18.012  1.00 30.00           N  
ATOM    622  CA  GLU A 254      14.864 -13.190  19.125  1.00 30.00           C  
ATOM    623  C   GLU A 254      13.998 -14.235  19.839  1.00 30.00           C  
ATOM    624  O   GLU A 254      12.981 -13.873  20.432  1.00 30.00           O  
ATOM    625  CB  GLU A 254      14.007 -12.011  18.657  1.00 30.00           C  
ATOM    626  CG  GLU A 254      14.821 -10.829  18.111  1.00 30.00           C  
ATOM    627  CD  GLU A 254      14.021  -9.533  18.025  1.00 30.00           C  
ATOM    628  OE1 GLU A 254      12.796  -9.570  18.255  1.00 30.00           O  
ATOM    629  OE2 GLU A 254      14.662  -8.500  17.755  1.00 30.00           O1-
ATOM    630  H   GLU A 254      15.166 -14.284  17.342  1.00  0.00           H  
ATOM    631  HA  GLU A 254      15.532 -12.823  19.906  1.00  0.00           H  
ATOM    632  HB3 GLU A 254      13.418 -11.666  19.508  1.00  0.00           H  
ATOM    633  HB2 GLU A 254      13.291 -12.345  17.903  1.00  0.00           H  
ATOM    634  HG3 GLU A 254      15.217 -11.066  17.122  1.00  0.00           H  
ATOM    635  HG2 GLU A 254      15.675 -10.661  18.765  1.00  0.00           H  
ATOM    636  N   LYS A 255      14.425 -15.504  19.834  1.00 30.00           N  
ATOM    637  CA  LYS A 255      13.800 -16.555  20.636  1.00 30.00           C  
ATOM    638  C   LYS A 255      14.010 -16.333  22.150  1.00 30.00           C  
ATOM    639  O   LYS A 255      13.061 -16.493  22.917  1.00 30.00           O  
ATOM    640  CB  LYS A 255      14.281 -17.935  20.123  1.00 30.00           C  
ATOM    641  CG  LYS A 255      14.071 -19.142  21.055  1.00 30.00           C  
ATOM    642  CD  LYS A 255      12.606 -19.433  21.423  1.00 30.00           C  
ATOM    643  CE  LYS A 255      12.516 -20.520  22.505  1.00 30.00           C  
ATOM    644  NZ  LYS A 255      11.135 -20.735  22.967  1.00 30.00           N1+
ATOM    645  H   LYS A 255      15.248 -15.759  19.306  1.00  0.00           H  
ATOM    646  HA  LYS A 255      12.726 -16.508  20.450  1.00  0.00           H  
ATOM    647  HB3 LYS A 255      15.352 -17.877  19.922  1.00  0.00           H  
ATOM    648  HB2 LYS A 255      13.810 -18.151  19.165  1.00  0.00           H  
ATOM    649  HG3 LYS A 255      14.664 -19.012  21.962  1.00  0.00           H  
ATOM    650  HG2 LYS A 255      14.487 -20.025  20.569  1.00  0.00           H  
ATOM    651  HD3 LYS A 255      12.079 -19.759  20.528  1.00  0.00           H  
ATOM    652  HD2 LYS A 255      12.094 -18.530  21.749  1.00  0.00           H  
ATOM    653  HE3 LYS A 255      13.118 -20.238  23.370  1.00  0.00           H  
ATOM    654  HE2 LYS A 255      12.915 -21.461  22.128  1.00  0.00           H  
ATOM    655  HZ1 LYS A 255      10.547 -20.997  22.188  1.00  0.00           H  
ATOM    656  HZ2 LYS A 255      11.114 -21.462  23.667  1.00  0.00           H  
ATOM    657  HZ3 LYS A 255      10.771 -19.880  23.366  1.00  0.00           H  
ATOM    658  N   GLY A 256      15.244 -15.981  22.547  1.00 30.00           N  
ATOM    659  CA  GLY A 256      15.638 -15.917  23.953  1.00 30.00           C  
ATOM    660  C   GLY A 256      15.312 -14.565  24.600  1.00 30.00           C  
ATOM    661  O   GLY A 256      14.892 -14.544  25.756  1.00 30.00           O  
ATOM    662  H   GLY A 256      15.967 -15.847  21.857  1.00  0.00           H  
ATOM    663  HA3 GLY A 256      16.715 -16.076  24.017  1.00  0.00           H  
ATOM    664  HA2 GLY A 256      15.173 -16.724  24.524  1.00  0.00           H  
ATOM    665  N   GLU A 257      15.518 -13.451  23.875  1.00 30.00           N  
ATOM    666  CA  GLU A 257      15.480 -12.088  24.423  1.00 30.00           C  
ATOM    667  C   GLU A 257      14.158 -11.341  24.164  1.00 30.00           C  
ATOM    668  O   GLU A 257      14.111 -10.131  24.389  1.00 30.00           O  
ATOM    669  CB  GLU A 257      16.695 -11.292  23.884  1.00 30.00           C  
ATOM    670  CG  GLU A 257      18.088 -11.884  24.213  1.00 30.00           C  
ATOM    671  CD  GLU A 257      18.527 -11.867  25.691  1.00 30.00           C  
ATOM    672  OE1 GLU A 257      19.598 -12.458  25.951  1.00 30.00           O  
ATOM    673  OE2 GLU A 257      17.828 -11.266  26.537  1.00 30.00           O1-
ATOM    674  H   GLU A 257      15.836 -13.533  22.921  1.00  0.00           H  
ATOM    675  HA  GLU A 257      15.561 -12.136  25.509  1.00  0.00           H  
ATOM    676  HB3 GLU A 257      16.662 -10.257  24.230  1.00  0.00           H  
ATOM    677  HB2 GLU A 257      16.607 -11.232  22.799  1.00  0.00           H  
ATOM    678  HG3 GLU A 257      18.835 -11.320  23.652  1.00  0.00           H  
ATOM    679  HG2 GLU A 257      18.154 -12.907  23.840  1.00  0.00           H  
ATOM    680  N   ASN A 258      13.106 -12.046  23.715  1.00 30.00           N  
ATOM    681  CA  ASN A 258      11.799 -11.446  23.460  1.00 30.00           C  
ATOM    682  C   ASN A 258      10.683 -12.451  23.786  1.00 30.00           C  
ATOM    683  O   ASN A 258      10.792 -13.631  23.453  1.00 30.00           O  
ATOM    684  CB  ASN A 258      11.712 -10.949  21.991  1.00 30.00           C  
ATOM    685  CG  ASN A 258      10.716  -9.803  21.754  1.00 30.00           C  
ATOM    686  OD1 ASN A 258       9.811  -9.564  22.550  1.00 30.00           O  
ATOM    687  ND2 ASN A 258      10.856  -9.094  20.633  1.00 30.00           N  
ATOM    688  H   ASN A 258      13.184 -13.042  23.561  1.00  0.00           H  
ATOM    689  HA  ASN A 258      11.626 -10.606  24.139  1.00  0.00           H  
ATOM    690  HB3 ASN A 258      11.502 -11.773  21.310  1.00  0.00           H  
ATOM    691  HB2 ASN A 258      12.686 -10.557  21.695  1.00  0.00           H  
ATOM    692 HD22 ASN A 258      10.191  -8.367  20.407  1.00  0.00           H  
ATOM    693 HD21 ASN A 258      11.588  -9.314  19.966  1.00  0.00           H  
ATOM    694  N   ASP A 259       9.617 -11.924  24.410  1.00 30.00           N  
ATOM    695  CA  ASP A 259       8.364 -12.604  24.740  1.00 30.00           C  
ATOM    696  C   ASP A 259       7.387 -12.673  23.548  1.00 30.00           C  
ATOM    697  O   ASP A 259       6.520 -13.547  23.556  1.00 30.00           O  
ATOM    698  CB  ASP A 259       7.657 -12.000  25.989  1.00 30.00           C  
ATOM    699  CG  ASP A 259       7.461 -10.468  26.089  1.00 30.00           C  
ATOM    700  OD1 ASP A 259       7.879  -9.714  25.182  1.00 30.00           O  
ATOM    701  OD2 ASP A 259       6.874 -10.062  27.116  1.00 30.00           O1-
ATOM    702  H   ASP A 259       9.615 -10.934  24.618  1.00  0.00           H  
ATOM    703  HA  ASP A 259       8.616 -13.636  24.990  1.00  0.00           H  
ATOM    704  HB3 ASP A 259       8.235 -12.296  26.866  1.00  0.00           H  
ATOM    705  HB2 ASP A 259       6.683 -12.475  26.120  1.00  0.00           H  
ATOM    706  N   HIS A 260       7.537 -11.778  22.551  1.00 30.00           N  
ATOM    707  CA  HIS A 260       6.746 -11.778  21.316  1.00 30.00           C  
ATOM    708  C   HIS A 260       6.964 -13.051  20.480  1.00 30.00           C  
ATOM    709  O   HIS A 260       5.987 -13.671  20.068  1.00 30.00           O  
ATOM    710  CB  HIS A 260       7.057 -10.535  20.452  1.00 30.00           C  
ATOM    711  CG  HIS A 260       6.724  -9.187  21.045  1.00 30.00           C  
ATOM    712  ND1 HIS A 260       7.490  -8.049  20.770  1.00 30.00           N  
ATOM    713  CD2 HIS A 260       5.669  -8.825  21.857  1.00 30.00           C  
ATOM    714  CE1 HIS A 260       6.886  -7.063  21.419  1.00 30.00           C  
ATOM    715  NE2 HIS A 260       5.800  -7.465  22.079  1.00 30.00           N  
ATOM    716  H   HIS A 260       8.250 -11.064  22.632  1.00  0.00           H  
ATOM    717  HA  HIS A 260       5.691 -11.747  21.595  1.00  0.00           H  
ATOM    718  HB3 HIS A 260       6.528 -10.602  19.501  1.00  0.00           H  
ATOM    719  HB2 HIS A 260       8.118 -10.527  20.199  1.00  0.00           H  
ATOM    720  HD2 HIS A 260       4.859  -9.402  22.278  1.00  0.00           H  
ATOM    721  HE1 HIS A 260       7.234  -6.040  21.406  1.00  0.00           H  
ATOM    722  HE2 HIS A 260       5.185  -6.884  22.630  1.00  0.00           H  
ATOM    723  N   PHE A 261       8.237 -13.411  20.259  1.00 30.00           N  
ATOM    724  CA  PHE A 261       8.656 -14.525  19.410  1.00 30.00           C  
ATOM    725  C   PHE A 261       8.951 -15.753  20.282  1.00 30.00           C  
ATOM    726  O   PHE A 261      10.114 -16.122  20.448  1.00 30.00           O  
ATOM    727  CB  PHE A 261       9.896 -14.091  18.596  1.00 30.00           C  
ATOM    728  CG  PHE A 261       9.686 -12.870  17.726  1.00 30.00           C  
ATOM    729  CD1 PHE A 261       9.053 -12.994  16.475  1.00 30.00           C  
ATOM    730  CD2 PHE A 261       9.972 -11.584  18.228  1.00 30.00           C  
ATOM    731  CE1 PHE A 261       8.786 -11.859  15.725  1.00 30.00           C  
ATOM    732  CE2 PHE A 261       9.680 -10.460  17.469  1.00 30.00           C  
ATOM    733  CZ  PHE A 261       9.099 -10.597  16.217  1.00 30.00           C  
ATOM    734  H   PHE A 261       8.981 -12.862  20.664  1.00  0.00           H  
ATOM    735  HA  PHE A 261       7.864 -14.792  18.707  1.00  0.00           H  
ATOM    736  HB3 PHE A 261      10.224 -14.913  17.957  1.00  0.00           H  
ATOM    737  HB2 PHE A 261      10.729 -13.879  19.265  1.00  0.00           H  
ATOM    738  HD1 PHE A 261       8.792 -13.970  16.095  1.00  0.00           H  
ATOM    739  HD2 PHE A 261      10.420 -11.471  19.203  1.00  0.00           H  
ATOM    740  HE1 PHE A 261       8.339 -11.970  14.752  1.00  0.00           H  
ATOM    741  HE2 PHE A 261       9.909  -9.477  17.853  1.00  0.00           H  
ATOM    742  HZ  PHE A 261       8.887  -9.718  15.626  1.00  0.00           H  
ATOM    743  N   ASP A 262       7.891 -16.350  20.850  1.00 30.00           N  
ATOM    744  CA  ASP A 262       8.010 -17.491  21.758  1.00 30.00           C  
ATOM    745  C   ASP A 262       8.051 -18.820  20.976  1.00 30.00           C  
ATOM    746  O   ASP A 262       8.870 -19.683  21.289  1.00 30.00           O  
ATOM    747  CB  ASP A 262       6.882 -17.473  22.820  1.00 30.00           C  
ATOM    748  CG  ASP A 262       7.090 -18.351  24.069  1.00 30.00           C  
ATOM    749  OD1 ASP A 262       8.248 -18.724  24.368  1.00 30.00           O  
ATOM    750  OD2 ASP A 262       6.083 -18.530  24.788  1.00 30.00           O1-
ATOM    751  H   ASP A 262       6.959 -15.988  20.697  1.00  0.00           H  
ATOM    752  HA  ASP A 262       8.965 -17.392  22.279  1.00  0.00           H  
ATOM    753  HB3 ASP A 262       5.931 -17.730  22.351  1.00  0.00           H  
ATOM    754  HB2 ASP A 262       6.749 -16.446  23.166  1.00  0.00           H  
ATOM    755  N   THR A 263       7.198 -18.946  19.950  1.00 30.00           N  
ATOM    756  CA  THR A 263       7.123 -20.110  19.064  1.00 30.00           C  
ATOM    757  C   THR A 263       7.183 -19.646  17.598  1.00 30.00           C  
ATOM    758  O   THR A 263       7.049 -18.452  17.321  1.00 30.00           O  
ATOM    759  CB  THR A 263       5.803 -20.896  19.293  1.00 30.00           C  
ATOM    760  OG1 THR A 263       4.658 -20.152  18.913  1.00 30.00           O  
ATOM    761  CG2 THR A 263       5.635 -21.385  20.741  1.00 30.00           C  
ATOM    762  H   THR A 263       6.565 -18.188  19.738  1.00  0.00           H  
ATOM    763  HA  THR A 263       7.969 -20.779  19.228  1.00  0.00           H  
ATOM    764  HB  THR A 263       5.817 -21.783  18.658  1.00  0.00           H  
ATOM    765  HG1 THR A 263       4.529 -19.441  19.547  1.00  0.00           H  
ATOM    766 HG21 THR A 263       4.744 -22.005  20.843  1.00  0.00           H  
ATOM    767 HG22 THR A 263       6.491 -21.983  21.054  1.00  0.00           H  
ATOM    768 HG23 THR A 263       5.537 -20.554  21.441  1.00  0.00           H  
ATOM    769  N   TYR A 264       7.406 -20.602  16.677  1.00 30.00           N  
ATOM    770  CA  TYR A 264       7.492 -20.323  15.242  1.00 30.00           C  
ATOM    771  C   TYR A 264       6.179 -19.783  14.642  1.00 30.00           C  
ATOM    772  O   TYR A 264       6.241 -18.981  13.713  1.00 30.00           O  
ATOM    773  CB  TYR A 264       7.998 -21.564  14.479  1.00 30.00           C  
ATOM    774  CG  TYR A 264       8.335 -21.265  13.029  1.00 30.00           C  
ATOM    775  CD1 TYR A 264       9.490 -20.514  12.737  1.00 30.00           C  
ATOM    776  CD2 TYR A 264       7.475 -21.658  11.981  1.00 30.00           C  
ATOM    777  CE1 TYR A 264       9.756 -20.130  11.413  1.00 30.00           C  
ATOM    778  CE2 TYR A 264       7.759 -21.281  10.652  1.00 30.00           C  
ATOM    779  CZ  TYR A 264       8.895 -20.502  10.368  1.00 30.00           C  
ATOM    780  OH  TYR A 264       9.157 -20.100   9.090  1.00 30.00           O  
ATOM    781  H   TYR A 264       7.530 -21.563  16.960  1.00  0.00           H  
ATOM    782  HA  TYR A 264       8.240 -19.536  15.125  1.00  0.00           H  
ATOM    783  HB3 TYR A 264       7.270 -22.374  14.535  1.00  0.00           H  
ATOM    784  HB2 TYR A 264       8.907 -21.938  14.954  1.00  0.00           H  
ATOM    785  HD1 TYR A 264      10.153 -20.198  13.530  1.00  0.00           H  
ATOM    786  HD2 TYR A 264       6.583 -22.229  12.196  1.00  0.00           H  
ATOM    787  HE1 TYR A 264      10.612 -19.531  11.195  1.00  0.00           H  
ATOM    788  HE2 TYR A 264       7.091 -21.574   9.855  1.00  0.00           H  
ATOM    789  HH  TYR A 264       9.943 -19.555   9.002  1.00  0.00           H  
ATOM    790  N   ALA A 265       5.028 -20.185  15.209  1.00 30.00           N  
ATOM    791  CA  ALA A 265       3.704 -19.683  14.844  1.00 30.00           C  
ATOM    792  C   ALA A 265       3.537 -18.173  15.096  1.00 30.00           C  
ATOM    793  O   ALA A 265       2.914 -17.504  14.273  1.00 30.00           O  
ATOM    794  CB  ALA A 265       2.635 -20.493  15.592  1.00 30.00           C  
ATOM    795  H   ALA A 265       5.058 -20.832  15.984  1.00  0.00           H  
ATOM    796  HA  ALA A 265       3.572 -19.859  13.774  1.00  0.00           H  
ATOM    797  HB1 ALA A 265       1.632 -20.208  15.277  1.00  0.00           H  
ATOM    798  HB2 ALA A 265       2.744 -21.560  15.395  1.00  0.00           H  
ATOM    799  HB3 ALA A 265       2.701 -20.346  16.671  1.00  0.00           H  
ATOM    800  N   ASP A 266       4.123 -17.657  16.195  1.00 30.00           N  
ATOM    801  CA  ASP A 266       4.198 -16.223  16.510  1.00 30.00           C  
ATOM    802  C   ASP A 266       5.075 -15.439  15.525  1.00 30.00           C  
ATOM    803  O   ASP A 266       4.721 -14.310  15.189  1.00 30.00           O  
ATOM    804  CB  ASP A 266       4.700 -15.944  17.947  1.00 30.00           C  
ATOM    805  CG  ASP A 266       3.774 -16.419  19.074  1.00 30.00           C  
ATOM    806  OD1 ASP A 266       2.544 -16.225  18.945  1.00 30.00           O  
ATOM    807  OD2 ASP A 266       4.321 -16.824  20.122  1.00 30.00           O1-
ATOM    808  H   ASP A 266       4.617 -18.274  16.825  1.00  0.00           H  
ATOM    809  HA  ASP A 266       3.191 -15.816  16.406  1.00  0.00           H  
ATOM    810  HB3 ASP A 266       4.857 -14.874  18.081  1.00  0.00           H  
ATOM    811  HB2 ASP A 266       5.677 -16.409  18.083  1.00  0.00           H  
ATOM    812  N   ALA A 267       6.182 -16.050  15.073  1.00 30.00           N  
ATOM    813  CA  ALA A 267       7.076 -15.469  14.076  1.00 30.00           C  
ATOM    814  C   ALA A 267       6.459 -15.418  12.668  1.00 30.00           C  
ATOM    815  O   ALA A 267       6.727 -14.457  11.948  1.00 30.00           O  
ATOM    816  CB  ALA A 267       8.401 -16.232  14.077  1.00 30.00           C  
ATOM    817  H   ALA A 267       6.411 -16.978  15.402  1.00  0.00           H  
ATOM    818  HA  ALA A 267       7.285 -14.442  14.378  1.00  0.00           H  
ATOM    819  HB1 ALA A 267       9.140 -15.694  13.487  1.00  0.00           H  
ATOM    820  HB2 ALA A 267       8.796 -16.324  15.089  1.00  0.00           H  
ATOM    821  HB3 ALA A 267       8.302 -17.236  13.663  1.00  0.00           H  
ATOM    822  N   LEU A 268       5.615 -16.409  12.320  1.00 30.00           N  
ATOM    823  CA  LEU A 268       4.804 -16.406  11.099  1.00 30.00           C  
ATOM    824  C   LEU A 268       3.679 -15.365  11.150  1.00 30.00           C  
ATOM    825  O   LEU A 268       3.457 -14.705  10.136  1.00 30.00           O  
ATOM    826  CB  LEU A 268       4.197 -17.798  10.821  1.00 30.00           C  
ATOM    827  CG  LEU A 268       5.191 -18.885  10.365  1.00 30.00           C  
ATOM    828  CD1 LEU A 268       4.454 -20.233  10.203  1.00 30.00           C  
ATOM    829  CD2 LEU A 268       5.973 -18.490   9.092  1.00 30.00           C  
ATOM    830  H   LEU A 268       5.472 -17.186  12.952  1.00  0.00           H  
ATOM    831  HA  LEU A 268       5.450 -16.127  10.267  1.00  0.00           H  
ATOM    832  HB3 LEU A 268       3.435 -17.707  10.044  1.00  0.00           H  
ATOM    833  HB2 LEU A 268       3.670 -18.142  11.712  1.00  0.00           H  
ATOM    834  HG  LEU A 268       5.927 -19.015  11.158  1.00  0.00           H  
ATOM    835 HD11 LEU A 268       4.828 -20.965  10.918  1.00  0.00           H  
ATOM    836 HD12 LEU A 268       3.383 -20.140  10.383  1.00  0.00           H  
ATOM    837 HD13 LEU A 268       4.567 -20.666   9.209  1.00  0.00           H  
ATOM    838 HD21 LEU A 268       6.054 -19.305   8.373  1.00  0.00           H  
ATOM    839 HD22 LEU A 268       5.515 -17.652   8.567  1.00  0.00           H  
ATOM    840 HD23 LEU A 268       6.992 -18.201   9.345  1.00  0.00           H  
ATOM    841  N   TRP A 269       3.011 -15.217  12.312  1.00 30.00           N  
ATOM    842  CA  TRP A 269       1.987 -14.192  12.531  1.00 30.00           C  
ATOM    843  C   TRP A 269       2.551 -12.772  12.398  1.00 30.00           C  
ATOM    844  O   TRP A 269       1.938 -11.953  11.715  1.00 30.00           O  
ATOM    845  CB  TRP A 269       1.258 -14.381  13.878  1.00 30.00           C  
ATOM    846  CG  TRP A 269       0.247 -13.310  14.184  1.00 30.00           C  
ATOM    847  CD1 TRP A 269       0.374 -12.339  15.119  1.00 30.00           C  
ATOM    848  CD2 TRP A 269      -0.986 -13.009  13.463  1.00 30.00           C  
ATOM    849  NE1 TRP A 269      -0.701 -11.476  15.043  1.00 30.00           N  
ATOM    850  CE3 TRP A 269      -1.660 -13.595  12.364  1.00 30.00           C  
ATOM    851  CE2 TRP A 269      -1.571 -11.838  14.034  1.00 30.00           C  
ATOM    852  CZ3 TRP A 269      -2.858 -13.047  11.865  1.00 30.00           C  
ATOM    853  CZ2 TRP A 269      -2.771 -11.288  13.550  1.00 30.00           C  
ATOM    854  CH2 TRP A 269      -3.416 -11.898  12.458  1.00 30.00           C  
ATOM    855  H   TRP A 269       3.228 -15.815  13.098  1.00  0.00           H  
ATOM    856  HA  TRP A 269       1.244 -14.309  11.739  1.00  0.00           H  
ATOM    857  HB3 TRP A 269       1.979 -14.423  14.696  1.00  0.00           H  
ATOM    858  HB2 TRP A 269       0.741 -15.342  13.880  1.00  0.00           H  
ATOM    859  HD1 TRP A 269       1.207 -12.253  15.799  1.00  0.00           H  
ATOM    860  HE1 TRP A 269      -0.795 -10.670  15.652  1.00  0.00           H  
ATOM    861  HE3 TRP A 269      -1.248 -14.477  11.898  1.00  0.00           H  
ATOM    862  HZ3 TRP A 269      -3.352 -13.510  11.023  1.00  0.00           H  
ATOM    863  HZ2 TRP A 269      -3.189 -10.406  14.012  1.00  0.00           H  
ATOM    864  HH2 TRP A 269      -4.337 -11.484  12.074  1.00  0.00           H  
ATOM    865  N   TRP A 270       3.727 -12.539  13.007  1.00 30.00           N  
ATOM    866  CA  TRP A 270       4.509 -11.322  12.837  1.00 30.00           C  
ATOM    867  C   TRP A 270       4.811 -11.043  11.357  1.00 30.00           C  
ATOM    868  O   TRP A 270       4.353 -10.018  10.862  1.00 30.00           O  
ATOM    869  CB  TRP A 270       5.783 -11.362  13.705  1.00 30.00           C  
ATOM    870  CG  TRP A 270       6.760 -10.251  13.448  1.00 30.00           C  
ATOM    871  CD1 TRP A 270       6.637  -8.989  13.909  1.00 30.00           C  
ATOM    872  CD2 TRP A 270       7.916 -10.241  12.553  1.00 30.00           C  
ATOM    873  NE1 TRP A 270       7.638  -8.204  13.381  1.00 30.00           N  
ATOM    874  CE3 TRP A 270       8.549 -11.206  11.732  1.00 30.00           C  
ATOM    875  CE2 TRP A 270       8.455  -8.920  12.530  1.00 30.00           C  
ATOM    876  CZ3 TRP A 270       9.624 -10.859  10.890  1.00 30.00           C  
ATOM    877  CZ2 TRP A 270       9.547  -8.567  11.718  1.00 30.00           C  
ATOM    878  CH2 TRP A 270      10.112  -9.538  10.872  1.00 30.00           C  
ATOM    879  H   TRP A 270       4.149 -13.267  13.570  1.00  0.00           H  
ATOM    880  HA  TRP A 270       3.900 -10.489  13.195  1.00  0.00           H  
ATOM    881  HB3 TRP A 270       6.308 -12.303  13.543  1.00  0.00           H  
ATOM    882  HB2 TRP A 270       5.510 -11.349  14.761  1.00  0.00           H  
ATOM    883  HD1 TRP A 270       5.841  -8.658  14.555  1.00  0.00           H  
ATOM    884  HE1 TRP A 270       7.701  -7.211  13.559  1.00  0.00           H  
ATOM    885  HE3 TRP A 270       8.183 -12.221  11.727  1.00  0.00           H  
ATOM    886  HZ3 TRP A 270      10.075 -11.608  10.256  1.00  0.00           H  
ATOM    887  HZ2 TRP A 270       9.919  -7.554  11.711  1.00  0.00           H  
ATOM    888  HH2 TRP A 270      10.928  -9.274  10.216  1.00  0.00           H  
ATOM    889  N   GLY A 271       5.523 -11.971  10.692  1.00 30.00           N  
ATOM    890  CA  GLY A 271       6.018 -11.833   9.320  1.00 30.00           C  
ATOM    891  C   GLY A 271       4.899 -11.581   8.303  1.00 30.00           C  
ATOM    892  O   GLY A 271       5.070 -10.742   7.422  1.00 30.00           O  
ATOM    893  H   GLY A 271       5.811 -12.804  11.189  1.00  0.00           H  
ATOM    894  HA3 GLY A 271       6.545 -12.741   9.036  1.00  0.00           H  
ATOM    895  HA2 GLY A 271       6.744 -11.020   9.280  1.00  0.00           H  
ATOM    896  N   LEU A 272       3.741 -12.245   8.443  1.00 30.00           N  
ATOM    897  CA  LEU A 272       2.580 -11.996   7.588  1.00 30.00           C  
ATOM    898  C   LEU A 272       2.105 -10.551   7.756  1.00 30.00           C  
ATOM    899  O   LEU A 272       1.955  -9.850   6.758  1.00 30.00           O  
ATOM    900  CB  LEU A 272       1.448 -13.002   7.905  1.00 30.00           C  
ATOM    901  CG  LEU A 272       0.221 -12.941   6.950  1.00 30.00           C  
ATOM    902  CD1 LEU A 272      -0.361 -14.344   6.727  1.00 30.00           C  
ATOM    903  CD2 LEU A 272      -0.894 -11.996   7.441  1.00 30.00           C  
ATOM    904  H   LEU A 272       3.648 -12.920   9.195  1.00  0.00           H  
ATOM    905  HA  LEU A 272       2.889 -12.131   6.550  1.00  0.00           H  
ATOM    906  HB3 LEU A 272       1.123 -12.898   8.942  1.00  0.00           H  
ATOM    907  HB2 LEU A 272       1.889 -13.998   7.844  1.00  0.00           H  
ATOM    908  HG  LEU A 272       0.556 -12.582   5.975  1.00  0.00           H  
ATOM    909 HD11 LEU A 272      -1.240 -14.313   6.083  1.00  0.00           H  
ATOM    910 HD12 LEU A 272       0.367 -15.005   6.255  1.00  0.00           H  
ATOM    911 HD13 LEU A 272      -0.657 -14.798   7.673  1.00  0.00           H  
ATOM    912 HD21 LEU A 272      -1.760 -12.031   6.779  1.00  0.00           H  
ATOM    913 HD22 LEU A 272      -1.233 -12.258   8.443  1.00  0.00           H  
ATOM    914 HD23 LEU A 272      -0.573 -10.954   7.465  1.00  0.00           H  
ATOM    915  N   ILE A 273       1.936 -10.107   9.008  1.00 30.00           N  
ATOM    916  CA  ILE A 273       1.433  -8.775   9.336  1.00 30.00           C  
ATOM    917  C   ILE A 273       2.392  -7.624   8.948  1.00 30.00           C  
ATOM    918  O   ILE A 273       1.895  -6.539   8.643  1.00 30.00           O  
ATOM    919  CB  ILE A 273       0.998  -8.712  10.836  1.00 30.00           C  
ATOM    920  CG1 ILE A 273      -0.266  -9.576  11.091  1.00 30.00           C  
ATOM    921  CG2 ILE A 273       0.825  -7.307  11.452  1.00 30.00           C  
ATOM    922  CD1 ILE A 273      -1.530  -9.151  10.324  1.00 30.00           C  
ATOM    923  H   ILE A 273       2.261 -10.660   9.790  1.00  0.00           H  
ATOM    924  HA  ILE A 273       0.545  -8.609   8.726  1.00  0.00           H  
ATOM    925  HB  ILE A 273       1.795  -9.181  11.415  1.00  0.00           H  
ATOM    926 HG13 ILE A 273      -0.484  -9.597  12.159  1.00  0.00           H  
ATOM    927 HG12 ILE A 273      -0.059 -10.611  10.823  1.00  0.00           H  
ATOM    928 HG21 ILE A 273       0.486  -7.374  12.485  1.00  0.00           H  
ATOM    929 HG22 ILE A 273       1.767  -6.761  11.477  1.00  0.00           H  
ATOM    930 HG23 ILE A 273       0.100  -6.705  10.904  1.00  0.00           H  
ATOM    931 HD11 ILE A 273      -2.416  -9.607  10.763  1.00  0.00           H  
ATOM    932 HD12 ILE A 273      -1.677  -8.072  10.333  1.00  0.00           H  
ATOM    933 HD13 ILE A 273      -1.492  -9.479   9.285  1.00  0.00           H  
ATOM    934  N   THR A 274       3.719  -7.869   8.896  1.00 30.00           N  
ATOM    935  CA  THR A 274       4.692  -6.885   8.397  1.00 30.00           C  
ATOM    936  C   THR A 274       4.712  -6.776   6.863  1.00 30.00           C  
ATOM    937  O   THR A 274       4.791  -5.659   6.355  1.00 30.00           O  
ATOM    938  CB  THR A 274       6.163  -7.100   8.878  1.00 30.00           C  
ATOM    939  OG1 THR A 274       7.024  -7.825   8.014  1.00 30.00           O  
ATOM    940  CG2 THR A 274       6.324  -7.684  10.271  1.00 30.00           C  
ATOM    941  H   THR A 274       4.078  -8.770   9.181  1.00  0.00           H  
ATOM    942  HA  THR A 274       4.388  -5.908   8.779  1.00  0.00           H  
ATOM    943  HB  THR A 274       6.600  -6.102   8.925  1.00  0.00           H  
ATOM    944  HG1 THR A 274       6.735  -8.740   7.988  1.00  0.00           H  
ATOM    945 HG21 THR A 274       7.331  -7.484  10.614  1.00  0.00           H  
ATOM    946 HG22 THR A 274       5.619  -7.271  10.993  1.00  0.00           H  
ATOM    947 HG23 THR A 274       6.244  -8.764  10.250  1.00  0.00           H  
ATOM    948  N   LEU A 275       4.637  -7.903   6.142  1.00 30.00           N  
ATOM    949  CA  LEU A 275       4.847  -7.895   4.701  1.00 30.00           C  
ATOM    950  C   LEU A 275       3.557  -7.532   3.952  1.00 30.00           C  
ATOM    951  O   LEU A 275       3.637  -7.048   2.828  1.00 30.00           O  
ATOM    952  CB  LEU A 275       5.400  -9.253   4.235  1.00 30.00           C  
ATOM    953  CG  LEU A 275       6.800  -9.629   4.787  1.00 30.00           C  
ATOM    954  CD1 LEU A 275       7.296 -10.933   4.148  1.00 30.00           C  
ATOM    955  CD2 LEU A 275       7.855  -8.521   4.635  1.00 30.00           C  
ATOM    956  H   LEU A 275       4.530  -8.792   6.614  1.00  0.00           H  
ATOM    957  HA  LEU A 275       5.576  -7.135   4.437  1.00  0.00           H  
ATOM    958  HB3 LEU A 275       5.456  -9.233   3.147  1.00  0.00           H  
ATOM    959  HB2 LEU A 275       4.688 -10.036   4.495  1.00  0.00           H  
ATOM    960  HG  LEU A 275       6.710  -9.809   5.855  1.00  0.00           H  
ATOM    961 HD11 LEU A 275       8.252 -11.242   4.572  1.00  0.00           H  
ATOM    962 HD12 LEU A 275       6.580 -11.736   4.318  1.00  0.00           H  
ATOM    963 HD13 LEU A 275       7.425 -10.825   3.071  1.00  0.00           H  
ATOM    964 HD21 LEU A 275       8.844  -8.874   4.927  1.00  0.00           H  
ATOM    965 HD22 LEU A 275       7.918  -8.156   3.615  1.00  0.00           H  
ATOM    966 HD23 LEU A 275       7.630  -7.666   5.275  1.00  0.00           H  
ATOM    967  N   THR A 276       2.379  -7.661   4.579  1.00 30.00           N  
ATOM    968  CA  THR A 276       1.145  -7.024   4.107  1.00 30.00           C  
ATOM    969  C   THR A 276       1.137  -5.502   4.378  1.00 30.00           C  
ATOM    970  O   THR A 276       0.264  -4.822   3.849  1.00 30.00           O  
ATOM    971  CB  THR A 276      -0.097  -7.704   4.765  1.00 30.00           C  
ATOM    972  OG1 THR A 276      -0.119  -7.659   6.185  1.00 30.00           O  
ATOM    973  CG2 THR A 276      -0.271  -9.168   4.345  1.00 30.00           C  
ATOM    974  H   THR A 276       2.335  -8.106   5.491  1.00  0.00           H  
ATOM    975  HA  THR A 276       1.070  -7.148   3.025  1.00  0.00           H  
ATOM    976  HB  THR A 276      -0.989  -7.169   4.431  1.00  0.00           H  
ATOM    977  HG1 THR A 276      -0.331  -6.777   6.459  1.00  0.00           H  
ATOM    978 HG21 THR A 276      -1.129  -9.620   4.838  1.00  0.00           H  
ATOM    979 HG22 THR A 276      -0.427  -9.236   3.270  1.00  0.00           H  
ATOM    980 HG23 THR A 276       0.601  -9.767   4.597  1.00  0.00           H  
ATOM    981  N   THR A 277       2.068  -4.995   5.205  1.00 30.00           N  
ATOM    982  CA  THR A 277       2.209  -3.611   5.680  1.00 30.00           C  
ATOM    983  C   THR A 277       1.046  -3.120   6.571  1.00 30.00           C  
ATOM    984  O   THR A 277       0.853  -1.914   6.713  1.00 30.00           O  
ATOM    985  CB  THR A 277       2.535  -2.588   4.547  1.00 30.00           C  
ATOM    986  OG1 THR A 277       1.414  -2.237   3.758  1.00 30.00           O  
ATOM    987  CG2 THR A 277       3.699  -3.017   3.643  1.00 30.00           C  
ATOM    988  H   THR A 277       2.800  -5.617   5.517  1.00  0.00           H  
ATOM    989  HA  THR A 277       3.066  -3.630   6.347  1.00  0.00           H  
ATOM    990  HB  THR A 277       2.853  -1.660   5.026  1.00  0.00           H  
ATOM    991  HG1 THR A 277       0.996  -3.045   3.446  1.00  0.00           H  
ATOM    992 HG21 THR A 277       3.929  -2.244   2.909  1.00  0.00           H  
ATOM    993 HG22 THR A 277       4.600  -3.185   4.233  1.00  0.00           H  
ATOM    994 HG23 THR A 277       3.478  -3.934   3.097  1.00  0.00           H  
ATOM    995  N   ILE A 278       0.335  -4.064   7.212  1.00 30.00           N  
ATOM    996  CA  ILE A 278      -0.678  -3.788   8.232  1.00 30.00           C  
ATOM    997  C   ILE A 278      -0.025  -3.231   9.511  1.00 30.00           C  
ATOM    998  O   ILE A 278      -0.402  -2.141   9.934  1.00 30.00           O  
ATOM    999  CB  ILE A 278      -1.525  -5.053   8.562  1.00 30.00           C  
ATOM   1000  CG1 ILE A 278      -2.372  -5.450   7.336  1.00 30.00           C  
ATOM   1001  CG2 ILE A 278      -2.445  -4.925   9.800  1.00 30.00           C  
ATOM   1002  CD1 ILE A 278      -2.972  -6.856   7.416  1.00 30.00           C  
ATOM   1003  H   ILE A 278       0.549  -5.038   7.051  1.00  0.00           H  
ATOM   1004  HA  ILE A 278      -1.350  -3.022   7.842  1.00  0.00           H  
ATOM   1005  HB  ILE A 278      -0.831  -5.872   8.756  1.00  0.00           H  
ATOM   1006 HG13 ILE A 278      -1.785  -5.384   6.419  1.00  0.00           H  
ATOM   1007 HG12 ILE A 278      -3.181  -4.734   7.217  1.00  0.00           H  
ATOM   1008 HG21 ILE A 278      -3.014  -5.840   9.966  1.00  0.00           H  
ATOM   1009 HG22 ILE A 278      -1.893  -4.743  10.722  1.00  0.00           H  
ATOM   1010 HG23 ILE A 278      -3.165  -4.118   9.670  1.00  0.00           H  
ATOM   1011 HD11 ILE A 278      -3.065  -7.262   6.413  1.00  0.00           H  
ATOM   1012 HD12 ILE A 278      -2.343  -7.537   7.987  1.00  0.00           H  
ATOM   1013 HD13 ILE A 278      -3.964  -6.844   7.868  1.00  0.00           H  
ATOM   1014  N   GLY A 279       0.962  -3.976  10.046  1.00 30.00           N  
ATOM   1015  CA  GLY A 279       1.807  -3.630  11.192  1.00 30.00           C  
ATOM   1016  C   GLY A 279       1.009  -3.120  12.397  1.00 30.00           C  
ATOM   1017  O   GLY A 279       1.077  -1.930  12.695  1.00 30.00           O  
ATOM   1018  H   GLY A 279       1.193  -4.845   9.584  1.00  0.00           H  
ATOM   1019  HA3 GLY A 279       2.516  -2.862  10.886  1.00  0.00           H  
ATOM   1020  HA2 GLY A 279       2.397  -4.498  11.485  1.00  0.00           H  
ATOM   1021  N   TYR A 280       0.269  -4.012  13.084  1.00 30.00           N  
ATOM   1022  CA  TYR A 280      -0.482  -3.683  14.306  1.00 30.00           C  
ATOM   1023  C   TYR A 280       0.399  -3.109  15.430  1.00 30.00           C  
ATOM   1024  O   TYR A 280      -0.039  -2.196  16.125  1.00 30.00           O  
ATOM   1025  CB  TYR A 280      -1.205  -4.929  14.855  1.00 30.00           C  
ATOM   1026  CG  TYR A 280      -2.300  -5.529  13.997  1.00 30.00           C  
ATOM   1027  CD1 TYR A 280      -3.422  -4.758  13.620  1.00 30.00           C  
ATOM   1028  CD2 TYR A 280      -2.229  -6.889  13.635  1.00 30.00           C  
ATOM   1029  CE1 TYR A 280      -4.471  -5.351  12.892  1.00 30.00           C  
ATOM   1030  CE2 TYR A 280      -3.274  -7.478  12.905  1.00 30.00           C  
ATOM   1031  CZ  TYR A 280      -4.394  -6.713  12.540  1.00 30.00           C  
ATOM   1032  OH  TYR A 280      -5.400  -7.311  11.851  1.00 30.00           O  
ATOM   1033  H   TYR A 280       0.226  -4.972  12.776  1.00  0.00           H  
ATOM   1034  HA  TYR A 280      -1.223  -2.925  14.047  1.00  0.00           H  
ATOM   1035  HB3 TYR A 280      -1.668  -4.692  15.814  1.00  0.00           H  
ATOM   1036  HB2 TYR A 280      -0.466  -5.699  15.071  1.00  0.00           H  
ATOM   1037  HD1 TYR A 280      -3.489  -3.718  13.900  1.00  0.00           H  
ATOM   1038  HD2 TYR A 280      -1.386  -7.493  13.936  1.00  0.00           H  
ATOM   1039  HE1 TYR A 280      -5.334  -4.764  12.611  1.00  0.00           H  
ATOM   1040  HE2 TYR A 280      -3.218  -8.522  12.642  1.00  0.00           H  
ATOM   1041  HH  TYR A 280      -5.200  -8.216  11.602  1.00  0.00           H  
ATOM   1042  N   GLY A 281       1.616  -3.655  15.586  1.00 30.00           N  
ATOM   1043  CA  GLY A 281       2.535  -3.286  16.659  1.00 30.00           C  
ATOM   1044  C   GLY A 281       2.327  -4.136  17.917  1.00 30.00           C  
ATOM   1045  O   GLY A 281       2.902  -3.808  18.952  1.00 30.00           O  
ATOM   1046  H   GLY A 281       1.911  -4.389  14.959  1.00  0.00           H  
ATOM   1047  HA3 GLY A 281       2.432  -2.241  16.937  1.00  0.00           H  
ATOM   1048  HA2 GLY A 281       3.557  -3.426  16.308  1.00  0.00           H  
ATOM   1049  N   ASP A 282       1.541  -5.226  17.840  1.00 30.00           N  
ATOM   1050  CA  ASP A 282       1.430  -6.257  18.880  1.00 30.00           C  
ATOM   1051  C   ASP A 282       2.748  -7.045  19.043  1.00 30.00           C  
ATOM   1052  O   ASP A 282       3.091  -7.429  20.161  1.00 30.00           O  
ATOM   1053  CB  ASP A 282       0.234  -7.229  18.663  1.00 30.00           C  
ATOM   1054  CG  ASP A 282       0.162  -8.063  17.361  1.00 30.00           C  
ATOM   1055  OD1 ASP A 282       0.788  -7.686  16.344  1.00 30.00           O  
ATOM   1056  OD2 ASP A 282      -0.627  -9.034  17.369  1.00 30.00           O1-
ATOM   1057  H   ASP A 282       1.082  -5.446  16.967  1.00  0.00           H  
ATOM   1058  HA  ASP A 282       1.251  -5.739  19.825  1.00  0.00           H  
ATOM   1059  HB3 ASP A 282      -0.676  -6.629  18.677  1.00  0.00           H  
ATOM   1060  HB2 ASP A 282       0.149  -7.894  19.525  1.00  0.00           H  
ATOM   1061  N   LYS A 283       3.451  -7.248  17.918  1.00 30.00           N  
ATOM   1062  CA  LYS A 283       4.752  -7.890  17.816  1.00 30.00           C  
ATOM   1063  C   LYS A 283       5.632  -7.013  16.922  1.00 30.00           C  
ATOM   1064  O   LYS A 283       5.185  -6.565  15.864  1.00 30.00           O  
ATOM   1065  CB  LYS A 283       4.600  -9.302  17.209  1.00 30.00           C  
ATOM   1066  CG  LYS A 283       3.736 -10.249  18.057  1.00 30.00           C  
ATOM   1067  CD  LYS A 283       3.726 -11.687  17.513  1.00 30.00           C  
ATOM   1068  CE  LYS A 283       2.742 -12.619  18.243  1.00 30.00           C  
ATOM   1069  NZ  LYS A 283       3.104 -12.829  19.657  1.00 30.00           N1+
ATOM   1070  H   LYS A 283       3.068  -6.913  17.045  1.00  0.00           H  
ATOM   1071  HA  LYS A 283       5.214  -7.965  18.802  1.00  0.00           H  
ATOM   1072  HB3 LYS A 283       5.591  -9.744  17.094  1.00  0.00           H  
ATOM   1073  HB2 LYS A 283       4.176  -9.238  16.206  1.00  0.00           H  
ATOM   1074  HG3 LYS A 283       2.710  -9.878  18.084  1.00  0.00           H  
ATOM   1075  HG2 LYS A 283       4.095 -10.235  19.086  1.00  0.00           H  
ATOM   1076  HD3 LYS A 283       4.734 -12.103  17.566  1.00  0.00           H  
ATOM   1077  HD2 LYS A 283       3.474 -11.669  16.452  1.00  0.00           H  
ATOM   1078  HE3 LYS A 283       2.723 -13.587  17.743  1.00  0.00           H  
ATOM   1079  HE2 LYS A 283       1.730 -12.218  18.192  1.00  0.00           H  
ATOM   1080  HZ1 LYS A 283       3.066 -11.951  20.154  1.00  0.00           H  
ATOM   1081  HZ2 LYS A 283       2.467 -13.490  20.079  1.00  0.00           H  
ATOM   1082  HZ3 LYS A 283       4.043 -13.204  19.713  1.00  0.00           H  
ATOM   1083  N   TYR A 284       6.879  -6.810  17.360  1.00 30.00           N  
ATOM   1084  CA  TYR A 284       7.912  -6.077  16.633  1.00 30.00           C  
ATOM   1085  C   TYR A 284       9.277  -6.463  17.224  1.00 30.00           C  
ATOM   1086  O   TYR A 284       9.351  -6.750  18.422  1.00 30.00           O  
ATOM   1087  CB  TYR A 284       7.659  -4.548  16.683  1.00 30.00           C  
ATOM   1088  CG  TYR A 284       7.488  -3.935  18.065  1.00 30.00           C  
ATOM   1089  CD1 TYR A 284       8.609  -3.575  18.841  1.00 30.00           C  
ATOM   1090  CD2 TYR A 284       6.192  -3.720  18.575  1.00 30.00           C  
ATOM   1091  CE1 TYR A 284       8.432  -3.020  20.123  1.00 30.00           C  
ATOM   1092  CE2 TYR A 284       6.015  -3.168  19.858  1.00 30.00           C  
ATOM   1093  CZ  TYR A 284       7.136  -2.824  20.636  1.00 30.00           C  
ATOM   1094  OH  TYR A 284       6.965  -2.301  21.884  1.00 30.00           O  
ATOM   1095  H   TYR A 284       7.171  -7.202  18.245  1.00  0.00           H  
ATOM   1096  HA  TYR A 284       7.855  -6.407  15.596  1.00  0.00           H  
ATOM   1097  HB3 TYR A 284       6.767  -4.316  16.100  1.00  0.00           H  
ATOM   1098  HB2 TYR A 284       8.468  -4.021  16.176  1.00  0.00           H  
ATOM   1099  HD1 TYR A 284       9.607  -3.720  18.455  1.00  0.00           H  
ATOM   1100  HD2 TYR A 284       5.331  -3.992  17.985  1.00  0.00           H  
ATOM   1101  HE1 TYR A 284       9.291  -2.737  20.710  1.00  0.00           H  
ATOM   1102  HE2 TYR A 284       5.021  -3.014  20.249  1.00  0.00           H  
ATOM   1103  HH  TYR A 284       7.795  -2.151  22.344  1.00  0.00           H  
ATOM   1104  N   PRO A 285      10.339  -6.461  16.387  1.00 30.00           N  
ATOM   1105  CA  PRO A 285      11.684  -6.786  16.865  1.00 30.00           C  
ATOM   1106  C   PRO A 285      12.320  -5.677  17.721  1.00 30.00           C  
ATOM   1107  O   PRO A 285      12.190  -4.499  17.385  1.00 30.00           O  
ATOM   1108  CB  PRO A 285      12.465  -7.099  15.584  1.00 30.00           C  
ATOM   1109  CG  PRO A 285      11.789  -6.261  14.515  1.00 30.00           C  
ATOM   1110  CD  PRO A 285      10.324  -6.273  14.935  1.00 30.00           C  
ATOM   1111  HA  PRO A 285      11.582  -7.672  17.473  1.00  0.00           H  
ATOM   1112  HB3 PRO A 285      12.367  -8.159  15.346  1.00  0.00           H  
ATOM   1113  HB2 PRO A 285      13.529  -6.878  15.667  1.00  0.00           H  
ATOM   1114  HG3 PRO A 285      11.957  -6.627  13.502  1.00  0.00           H  
ATOM   1115  HG2 PRO A 285      12.177  -5.245  14.575  1.00  0.00           H  
ATOM   1116  HD2 PRO A 285       9.810  -5.363  14.624  1.00  0.00           H  
ATOM   1117  HD3 PRO A 285       9.824  -7.128  14.485  1.00  0.00           H  
ATOM   1118  N   GLN A 286      12.961  -6.090  18.827  1.00 30.00           N  
ATOM   1119  CA  GLN A 286      13.497  -5.208  19.869  1.00 30.00           C  
ATOM   1120  C   GLN A 286      15.014  -5.332  20.092  1.00 30.00           C  
ATOM   1121  O   GLN A 286      15.593  -4.411  20.667  1.00 30.00           O  
ATOM   1122  CB  GLN A 286      12.713  -5.434  21.177  1.00 30.00           C  
ATOM   1123  CG  GLN A 286      11.253  -4.960  21.062  1.00 30.00           C  
ATOM   1124  CD  GLN A 286      10.479  -5.081  22.372  1.00 30.00           C  
ATOM   1125  OE1 GLN A 286      10.171  -4.076  23.007  1.00 30.00           O  
ATOM   1126  NE2 GLN A 286      10.146  -6.310  22.772  1.00 30.00           N  
ATOM   1127  H   GLN A 286      13.045  -7.084  18.996  1.00  0.00           H  
ATOM   1128  HA  GLN A 286      13.342  -4.170  19.577  1.00  0.00           H  
ATOM   1129  HB3 GLN A 286      13.195  -4.896  21.996  1.00  0.00           H  
ATOM   1130  HB2 GLN A 286      12.742  -6.491  21.449  1.00  0.00           H  
ATOM   1131  HG3 GLN A 286      10.721  -5.525  20.299  1.00  0.00           H  
ATOM   1132  HG2 GLN A 286      11.240  -3.918  20.743  1.00  0.00           H  
ATOM   1133 HE22 GLN A 286       9.625  -6.439  23.627  1.00  0.00           H  
ATOM   1134 HE21 GLN A 286      10.401  -7.122  22.230  1.00  0.00           H  
ATOM   1135  N   THR A 287      15.638  -6.421  19.617  1.00 30.00           N  
ATOM   1136  CA  THR A 287      17.093  -6.580  19.548  1.00 30.00           C  
ATOM   1137  C   THR A 287      17.583  -6.100  18.169  1.00 30.00           C  
ATOM   1138  O   THR A 287      16.847  -6.208  17.186  1.00 30.00           O  
ATOM   1139  CB  THR A 287      17.543  -8.061  19.763  1.00 30.00           C  
ATOM   1140  OG1 THR A 287      17.561  -8.865  18.595  1.00 30.00           O  
ATOM   1141  CG2 THR A 287      16.796  -8.794  20.889  1.00 30.00           C  
ATOM   1142  H   THR A 287      15.106  -7.125  19.118  1.00  0.00           H  
ATOM   1143  HA  THR A 287      17.567  -5.968  20.317  1.00  0.00           H  
ATOM   1144  HB  THR A 287      18.588  -8.018  20.075  1.00  0.00           H  
ATOM   1145  HG1 THR A 287      16.653  -8.950  18.284  1.00  0.00           H  
ATOM   1146 HG21 THR A 287      17.216  -9.788  21.043  1.00  0.00           H  
ATOM   1147 HG22 THR A 287      16.875  -8.252  21.831  1.00  0.00           H  
ATOM   1148 HG23 THR A 287      15.736  -8.919  20.664  1.00  0.00           H  
ATOM   1149  N   TRP A 288      18.830  -5.606  18.110  1.00 30.00           N  
ATOM   1150  CA  TRP A 288      19.434  -5.133  16.863  1.00 30.00           C  
ATOM   1151  C   TRP A 288      19.655  -6.204  15.790  1.00 30.00           C  
ATOM   1152  O   TRP A 288      19.674  -5.834  14.621  1.00 30.00           O  
ATOM   1153  CB  TRP A 288      20.710  -4.320  17.136  1.00 30.00           C  
ATOM   1154  CG  TRP A 288      20.422  -2.971  17.708  1.00 30.00           C  
ATOM   1155  CD1 TRP A 288      20.670  -2.560  18.971  1.00 30.00           C  
ATOM   1156  CD2 TRP A 288      19.721  -1.873  17.053  1.00 30.00           C  
ATOM   1157  NE1 TRP A 288      20.189  -1.277  19.137  1.00 30.00           N  
ATOM   1158  CE3 TRP A 288      19.166  -1.678  15.764  1.00 30.00           C  
ATOM   1159  CE2 TRP A 288      19.578  -0.810  17.992  1.00 30.00           C  
ATOM   1160  CZ3 TRP A 288      18.463  -0.500  15.444  1.00 30.00           C  
ATOM   1161  CZ2 TRP A 288      18.910   0.381  17.675  1.00 30.00           C  
ATOM   1162  CH2 TRP A 288      18.320   0.516  16.406  1.00 30.00           C  
ATOM   1163  H   TRP A 288      19.394  -5.539  18.945  1.00  0.00           H  
ATOM   1164  HA  TRP A 288      18.714  -4.451  16.408  1.00  0.00           H  
ATOM   1165  HB3 TRP A 288      21.253  -4.149  16.206  1.00  0.00           H  
ATOM   1166  HB2 TRP A 288      21.389  -4.869  17.790  1.00  0.00           H  
ATOM   1167  HD1 TRP A 288      21.163  -3.157  19.725  1.00  0.00           H  
ATOM   1168  HE1 TRP A 288      20.267  -0.774  20.010  1.00  0.00           H  
ATOM   1169  HE3 TRP A 288      19.255  -2.459  15.023  1.00  0.00           H  
ATOM   1170  HZ3 TRP A 288      18.019  -0.383  14.466  1.00  0.00           H  
ATOM   1171  HZ2 TRP A 288      18.819   1.163  18.413  1.00  0.00           H  
ATOM   1172  HH2 TRP A 288      17.746   1.397  16.178  1.00  0.00           H  
ATOM   1173  N   ASN A 289      19.752  -7.489  16.169  1.00 30.00           N  
ATOM   1174  CA  ASN A 289      19.820  -8.602  15.218  1.00 30.00           C  
ATOM   1175  C   ASN A 289      18.483  -8.818  14.497  1.00 30.00           C  
ATOM   1176  O   ASN A 289      18.494  -8.922  13.273  1.00 30.00           O  
ATOM   1177  CB  ASN A 289      20.286  -9.891  15.928  1.00 30.00           C  
ATOM   1178  CG  ASN A 289      21.741  -9.842  16.405  1.00 30.00           C  
ATOM   1179  OD1 ASN A 289      22.576  -9.144  15.833  1.00 30.00           O  
ATOM   1180  ND2 ASN A 289      22.058 -10.609  17.449  1.00 30.00           N  
ATOM   1181  H   ASN A 289      19.704  -7.731  17.148  1.00  0.00           H  
ATOM   1182  HA  ASN A 289      20.566  -8.328  14.467  1.00  0.00           H  
ATOM   1183  HB3 ASN A 289      20.215 -10.733  15.237  1.00  0.00           H  
ATOM   1184  HB2 ASN A 289      19.625 -10.122  16.766  1.00  0.00           H  
ATOM   1185 HD22 ASN A 289      23.006 -10.620  17.795  1.00  0.00           H  
ATOM   1186 HD21 ASN A 289      21.358 -11.181  17.900  1.00  0.00           H  
ATOM   1187  N   GLY A 290      17.360  -8.840  15.235  1.00 30.00           N  
ATOM   1188  CA  GLY A 290      16.039  -9.040  14.638  1.00 30.00           C  
ATOM   1189  C   GLY A 290      15.580  -7.810  13.843  1.00 30.00           C  
ATOM   1190  O   GLY A 290      14.885  -7.989  12.849  1.00 30.00           O  
ATOM   1191  H   GLY A 290      17.409  -8.719  16.238  1.00  0.00           H  
ATOM   1192  HA3 GLY A 290      15.304  -9.267  15.401  1.00  0.00           H  
ATOM   1193  HA2 GLY A 290      16.063  -9.911  13.979  1.00  0.00           H  
ATOM   1194  N   ARG A 291      15.997  -6.588  14.226  1.00 30.00           N  
ATOM   1195  CA  ARG A 291      15.763  -5.364  13.452  1.00 30.00           C  
ATOM   1196  C   ARG A 291      16.571  -5.329  12.147  1.00 30.00           C  
ATOM   1197  O   ARG A 291      16.028  -4.882  11.140  1.00 30.00           O  
ATOM   1198  CB  ARG A 291      16.092  -4.119  14.292  1.00 30.00           C  
ATOM   1199  CG  ARG A 291      15.098  -3.870  15.431  1.00 30.00           C  
ATOM   1200  CD  ARG A 291      15.460  -2.607  16.219  1.00 30.00           C  
ATOM   1201  NE  ARG A 291      14.529  -2.379  17.333  1.00 30.00           N  
ATOM   1202  CZ  ARG A 291      14.581  -1.382  18.234  1.00 30.00           C  
ATOM   1203  NH1 ARG A 291      15.544  -0.450  18.205  1.00 30.00           N  
ATOM   1204  NH2 ARG A 291      13.640  -1.318  19.184  1.00 30.00           N1+
ATOM   1205  H   ARG A 291      16.546  -6.492  15.070  1.00  0.00           H  
ATOM   1206  HA  ARG A 291      14.706  -5.324  13.181  1.00  0.00           H  
ATOM   1207  HB3 ARG A 291      16.082  -3.236  13.649  1.00  0.00           H  
ATOM   1208  HB2 ARG A 291      17.107  -4.193  14.684  1.00  0.00           H  
ATOM   1209  HG3 ARG A 291      15.009  -4.732  16.092  1.00  0.00           H  
ATOM   1210  HG2 ARG A 291      14.113  -3.734  14.983  1.00  0.00           H  
ATOM   1211  HD3 ARG A 291      15.381  -1.741  15.562  1.00  0.00           H  
ATOM   1212  HD2 ARG A 291      16.491  -2.651  16.572  1.00  0.00           H  
ATOM   1213  HE  ARG A 291      13.761  -3.037  17.394  1.00  0.00           H  
ATOM   1214 HH12 ARG A 291      15.584   0.299  18.883  1.00  0.00           H  
ATOM   1215 HH11 ARG A 291      16.265  -0.498  17.499  1.00  0.00           H  
ATOM   1216 HH22 ARG A 291      13.674  -0.603  19.895  1.00  0.00           H  
ATOM   1217 HH21 ARG A 291      12.889  -1.993  19.198  1.00  0.00           H  
ATOM   1218  N   LEU A 292      17.831  -5.797  12.177  1.00 30.00           N  
ATOM   1219  CA  LEU A 292      18.718  -5.816  11.013  1.00 30.00           C  
ATOM   1220  C   LEU A 292      18.296  -6.869   9.975  1.00 30.00           C  
ATOM   1221  O   LEU A 292      18.340  -6.576   8.781  1.00 30.00           O  
ATOM   1222  CB  LEU A 292      20.177  -6.021  11.477  1.00 30.00           C  
ATOM   1223  CG  LEU A 292      21.253  -5.589  10.461  1.00 30.00           C  
ATOM   1224  CD1 LEU A 292      21.289  -4.049  10.315  1.00 30.00           C  
ATOM   1225  CD2 LEU A 292      22.631  -6.177  10.832  1.00 30.00           C  
ATOM   1226  H   LEU A 292      18.222  -6.140  13.044  1.00  0.00           H  
ATOM   1227  HA  LEU A 292      18.640  -4.837  10.537  1.00  0.00           H  
ATOM   1228  HB3 LEU A 292      20.317  -7.064  11.767  1.00  0.00           H  
ATOM   1229  HB2 LEU A 292      20.362  -5.432  12.371  1.00  0.00           H  
ATOM   1230  HG  LEU A 292      20.991  -6.005   9.487  1.00  0.00           H  
ATOM   1231 HD11 LEU A 292      22.261  -3.620  10.553  1.00  0.00           H  
ATOM   1232 HD12 LEU A 292      21.052  -3.756   9.292  1.00  0.00           H  
ATOM   1233 HD13 LEU A 292      20.566  -3.552  10.963  1.00  0.00           H  
ATOM   1234 HD21 LEU A 292      23.430  -5.436  10.822  1.00  0.00           H  
ATOM   1235 HD22 LEU A 292      22.630  -6.629  11.824  1.00  0.00           H  
ATOM   1236 HD23 LEU A 292      22.916  -6.956  10.125  1.00  0.00           H  
ATOM   1237  N   LEU A 293      17.863  -8.053  10.444  1.00 30.00           N  
ATOM   1238  CA  LEU A 293      17.354  -9.129   9.594  1.00 30.00           C  
ATOM   1239  C   LEU A 293      15.952  -8.817   9.057  1.00 30.00           C  
ATOM   1240  O   LEU A 293      15.720  -9.044   7.872  1.00 30.00           O  
ATOM   1241  CB  LEU A 293      17.385 -10.473  10.352  1.00 30.00           C  
ATOM   1242  CG  LEU A 293      18.809 -10.957  10.713  1.00 30.00           C  
ATOM   1243  CD1 LEU A 293      18.754 -12.221  11.594  1.00 30.00           C  
ATOM   1244  CD2 LEU A 293      19.715 -11.137   9.480  1.00 30.00           C  
ATOM   1245  H   LEU A 293      17.869  -8.230  11.440  1.00  0.00           H  
ATOM   1246  HA  LEU A 293      18.006  -9.206   8.723  1.00  0.00           H  
ATOM   1247  HB3 LEU A 293      16.897 -11.243   9.752  1.00  0.00           H  
ATOM   1248  HB2 LEU A 293      16.789 -10.380  11.262  1.00  0.00           H  
ATOM   1249  HG  LEU A 293      19.285 -10.187  11.315  1.00  0.00           H  
ATOM   1250 HD11 LEU A 293      19.332 -12.079  12.507  1.00  0.00           H  
ATOM   1251 HD12 LEU A 293      17.735 -12.462  11.898  1.00  0.00           H  
ATOM   1252 HD13 LEU A 293      19.150 -13.103  11.091  1.00  0.00           H  
ATOM   1253 HD21 LEU A 293      20.353 -12.018   9.555  1.00  0.00           H  
ATOM   1254 HD22 LEU A 293      19.137 -11.240   8.561  1.00  0.00           H  
ATOM   1255 HD23 LEU A 293      20.375 -10.277   9.358  1.00  0.00           H  
ATOM   1256  N   ALA A 294      15.071  -8.239   9.895  1.00 30.00           N  
ATOM   1257  CA  ALA A 294      13.772  -7.723   9.464  1.00 30.00           C  
ATOM   1258  C   ALA A 294      13.907  -6.654   8.374  1.00 30.00           C  
ATOM   1259  O   ALA A 294      13.213  -6.774   7.375  1.00 30.00           O  
ATOM   1260  CB  ALA A 294      12.964  -7.175  10.650  1.00 30.00           C  
ATOM   1261  H   ALA A 294      15.316  -8.083  10.864  1.00  0.00           H  
ATOM   1262  HA  ALA A 294      13.214  -8.562   9.043  1.00  0.00           H  
ATOM   1263  HB1 ALA A 294      12.006  -6.771  10.322  1.00  0.00           H  
ATOM   1264  HB2 ALA A 294      12.747  -7.960  11.375  1.00  0.00           H  
ATOM   1265  HB3 ALA A 294      13.497  -6.376  11.166  1.00  0.00           H  
ATOM   1266  N   ALA A 295      14.833  -5.694   8.546  1.00 30.00           N  
ATOM   1267  CA  ALA A 295      15.100  -4.586   7.625  1.00 30.00           C  
ATOM   1268  C   ALA A 295      15.435  -4.978   6.173  1.00 30.00           C  
ATOM   1269  O   ALA A 295      15.039  -4.241   5.270  1.00 30.00           O  
ATOM   1270  CB  ALA A 295      16.213  -3.700   8.208  1.00 30.00           C  
ATOM   1271  H   ALA A 295      15.377  -5.688   9.400  1.00  0.00           H  
ATOM   1272  HA  ALA A 295      14.187  -3.990   7.581  1.00  0.00           H  
ATOM   1273  HB1 ALA A 295      16.549  -2.946   7.497  1.00  0.00           H  
ATOM   1274  HB2 ALA A 295      15.867  -3.174   9.098  1.00  0.00           H  
ATOM   1275  HB3 ALA A 295      17.087  -4.287   8.488  1.00  0.00           H  
ATOM   1276  N   THR A 296      16.127  -6.113   5.964  1.00 30.00           N  
ATOM   1277  CA  THR A 296      16.467  -6.604   4.625  1.00 30.00           C  
ATOM   1278  C   THR A 296      15.267  -7.298   3.949  1.00 30.00           C  
ATOM   1279  O   THR A 296      14.899  -6.886   2.849  1.00 30.00           O  
ATOM   1280  CB  THR A 296      17.702  -7.549   4.617  1.00 30.00           C  
ATOM   1281  OG1 THR A 296      17.471  -8.810   5.216  1.00 30.00           O  
ATOM   1282  CG2 THR A 296      18.955  -6.922   5.243  1.00 30.00           C  
ATOM   1283  H   THR A 296      16.422  -6.684   6.744  1.00  0.00           H  
ATOM   1284  HA  THR A 296      16.730  -5.743   4.008  1.00  0.00           H  
ATOM   1285  HB  THR A 296      17.942  -7.761   3.574  1.00  0.00           H  
ATOM   1286  HG1 THR A 296      18.306  -9.282   5.271  1.00  0.00           H  
ATOM   1287 HG21 THR A 296      19.812  -7.593   5.170  1.00  0.00           H  
ATOM   1288 HG22 THR A 296      19.221  -5.995   4.735  1.00  0.00           H  
ATOM   1289 HG23 THR A 296      18.807  -6.689   6.295  1.00  0.00           H  
ATOM   1290  N   PHE A 297      14.651  -8.292   4.616  1.00 30.00           N  
ATOM   1291  CA  PHE A 297      13.516  -9.040   4.068  1.00 30.00           C  
ATOM   1292  C   PHE A 297      12.194  -8.255   4.059  1.00 30.00           C  
ATOM   1293  O   PHE A 297      11.292  -8.645   3.323  1.00 30.00           O  
ATOM   1294  CB  PHE A 297      13.340 -10.386   4.787  1.00 30.00           C  
ATOM   1295  CG  PHE A 297      14.478 -11.373   4.605  1.00 30.00           C  
ATOM   1296  CD1 PHE A 297      14.627 -12.075   3.390  1.00 30.00           C  
ATOM   1297  CD2 PHE A 297      15.491 -11.477   5.578  1.00 30.00           C  
ATOM   1298  CE1 PHE A 297      15.740 -12.880   3.185  1.00 30.00           C  
ATOM   1299  CE2 PHE A 297      16.608 -12.262   5.345  1.00 30.00           C  
ATOM   1300  CZ  PHE A 297      16.728 -12.971   4.158  1.00 30.00           C  
ATOM   1301  H   PHE A 297      15.006  -8.589   5.515  1.00  0.00           H  
ATOM   1302  HA  PHE A 297      13.740  -9.264   3.022  1.00  0.00           H  
ATOM   1303  HB3 PHE A 297      12.443 -10.854   4.384  1.00  0.00           H  
ATOM   1304  HB2 PHE A 297      13.166 -10.230   5.853  1.00  0.00           H  
ATOM   1305  HD1 PHE A 297      13.883 -11.982   2.613  1.00  0.00           H  
ATOM   1306  HD2 PHE A 297      15.405 -10.941   6.505  1.00  0.00           H  
ATOM   1307  HE1 PHE A 297      15.847 -13.420   2.257  1.00  0.00           H  
ATOM   1308  HE2 PHE A 297      17.393 -12.307   6.083  1.00  0.00           H  
ATOM   1309  HZ  PHE A 297      17.600 -13.584   3.985  1.00  0.00           H  
ATOM   1310  N   THR A 298      12.105  -7.160   4.834  1.00 30.00           N  
ATOM   1311  CA  THR A 298      11.013  -6.189   4.786  1.00 30.00           C  
ATOM   1312  C   THR A 298      11.044  -5.434   3.453  1.00 30.00           C  
ATOM   1313  O   THR A 298      10.040  -5.481   2.752  1.00 30.00           O  
ATOM   1314  CB  THR A 298      11.065  -5.158   5.951  1.00 30.00           C  
ATOM   1315  OG1 THR A 298      10.595  -5.790   7.125  1.00 30.00           O  
ATOM   1316  CG2 THR A 298      10.255  -3.863   5.770  1.00 30.00           C  
ATOM   1317  H   THR A 298      12.871  -6.931   5.455  1.00  0.00           H  
ATOM   1318  HA  THR A 298      10.069  -6.736   4.845  1.00  0.00           H  
ATOM   1319  HB  THR A 298      12.100  -4.864   6.129  1.00  0.00           H  
ATOM   1320  HG1 THR A 298      11.225  -6.477   7.361  1.00  0.00           H  
ATOM   1321 HG21 THR A 298      10.171  -3.309   6.705  1.00  0.00           H  
ATOM   1322 HG22 THR A 298      10.723  -3.195   5.047  1.00  0.00           H  
ATOM   1323 HG23 THR A 298       9.253  -4.090   5.414  1.00  0.00           H  
ATOM   1324  N   LEU A 299      12.184  -4.805   3.104  1.00 30.00           N  
ATOM   1325  CA  LEU A 299      12.356  -4.047   1.856  1.00 30.00           C  
ATOM   1326  C   LEU A 299      12.025  -4.862   0.597  1.00 30.00           C  
ATOM   1327  O   LEU A 299      11.343  -4.347  -0.286  1.00 30.00           O  
ATOM   1328  CB  LEU A 299      13.793  -3.489   1.764  1.00 30.00           C  
ATOM   1329  CG  LEU A 299      14.042  -2.232   2.619  1.00 30.00           C  
ATOM   1330  CD1 LEU A 299      15.537  -1.857   2.604  1.00 30.00           C  
ATOM   1331  CD2 LEU A 299      13.155  -1.049   2.184  1.00 30.00           C  
ATOM   1332  H   LEU A 299      12.985  -4.834   3.720  1.00  0.00           H  
ATOM   1333  HA  LEU A 299      11.642  -3.223   1.885  1.00  0.00           H  
ATOM   1334  HB3 LEU A 299      14.029  -3.233   0.729  1.00  0.00           H  
ATOM   1335  HB2 LEU A 299      14.498  -4.276   2.038  1.00  0.00           H  
ATOM   1336  HG  LEU A 299      13.785  -2.477   3.650  1.00  0.00           H  
ATOM   1337 HD11 LEU A 299      15.870  -1.538   3.591  1.00  0.00           H  
ATOM   1338 HD12 LEU A 299      16.166  -2.698   2.311  1.00  0.00           H  
ATOM   1339 HD13 LEU A 299      15.748  -1.052   1.902  1.00  0.00           H  
ATOM   1340 HD21 LEU A 299      13.716  -0.117   2.123  1.00  0.00           H  
ATOM   1341 HD22 LEU A 299      12.706  -1.211   1.203  1.00  0.00           H  
ATOM   1342 HD23 LEU A 299      12.339  -0.895   2.890  1.00  0.00           H  
ATOM   1343  N   ILE A 300      12.459  -6.131   0.579  1.00 30.00           N  
ATOM   1344  CA  ILE A 300      12.154  -7.089  -0.475  1.00 30.00           C  
ATOM   1345  C   ILE A 300      10.678  -7.542  -0.428  1.00 30.00           C  
ATOM   1346  O   ILE A 300       9.960  -7.349  -1.408  1.00 30.00           O  
ATOM   1347  CB  ILE A 300      13.107  -8.322  -0.385  1.00 30.00           C  
ATOM   1348  CG1 ILE A 300      14.595  -7.914  -0.516  1.00 30.00           C  
ATOM   1349  CG2 ILE A 300      12.782  -9.461  -1.371  1.00 30.00           C  
ATOM   1350  CD1 ILE A 300      14.954  -7.120  -1.782  1.00 30.00           C  
ATOM   1351  H   ILE A 300      13.013  -6.476   1.351  1.00  0.00           H  
ATOM   1352  HA  ILE A 300      12.307  -6.599  -1.438  1.00  0.00           H  
ATOM   1353  HB  ILE A 300      13.002  -8.746   0.616  1.00  0.00           H  
ATOM   1354 HG13 ILE A 300      15.228  -8.800  -0.450  1.00  0.00           H  
ATOM   1355 HG12 ILE A 300      14.877  -7.305   0.341  1.00  0.00           H  
ATOM   1356 HG21 ILE A 300      13.511 -10.268  -1.291  1.00  0.00           H  
ATOM   1357 HG22 ILE A 300      11.806  -9.908  -1.183  1.00  0.00           H  
ATOM   1358 HG23 ILE A 300      12.799  -9.102  -2.397  1.00  0.00           H  
ATOM   1359 HD11 ILE A 300      16.027  -7.161  -1.970  1.00  0.00           H  
ATOM   1360 HD12 ILE A 300      14.453  -7.507  -2.669  1.00  0.00           H  
ATOM   1361 HD13 ILE A 300      14.681  -6.069  -1.678  1.00  0.00           H  
ATOM   1362  N   GLY A 301      10.256  -8.111   0.707  1.00 30.00           N  
ATOM   1363  CA  GLY A 301       9.006  -8.830   0.881  1.00 30.00           C  
ATOM   1364  C   GLY A 301       7.768  -7.956   0.760  1.00 30.00           C  
ATOM   1365  O   GLY A 301       6.809  -8.388   0.120  1.00 30.00           O  
ATOM   1366  H   GLY A 301      10.876  -8.128   1.511  1.00  0.00           H  
ATOM   1367  HA3 GLY A 301       9.006  -9.298   1.865  1.00  0.00           H  
ATOM   1368  HA2 GLY A 301       8.953  -9.638   0.151  1.00  0.00           H  
ATOM   1369  N   VAL A 302       7.805  -6.720   1.283  1.00 30.00           N  
ATOM   1370  CA  VAL A 302       6.663  -5.794   1.219  1.00 30.00           C  
ATOM   1371  C   VAL A 302       6.289  -5.407  -0.224  1.00 30.00           C  
ATOM   1372  O   VAL A 302       5.110  -5.182  -0.495  1.00 30.00           O  
ATOM   1373  CB  VAL A 302       6.860  -4.481   2.033  1.00 30.00           C  
ATOM   1374  CG1 VAL A 302       7.002  -4.737   3.544  1.00 30.00           C  
ATOM   1375  CG2 VAL A 302       7.917  -3.498   1.481  1.00 30.00           C  
ATOM   1376  H   VAL A 302       8.657  -6.363   1.697  1.00  0.00           H  
ATOM   1377  HA  VAL A 302       5.808  -6.319   1.639  1.00  0.00           H  
ATOM   1378  HB  VAL A 302       5.922  -3.929   1.958  1.00  0.00           H  
ATOM   1379 HG11 VAL A 302       7.218  -3.814   4.081  1.00  0.00           H  
ATOM   1380 HG12 VAL A 302       6.070  -5.126   3.949  1.00  0.00           H  
ATOM   1381 HG13 VAL A 302       7.781  -5.458   3.783  1.00  0.00           H  
ATOM   1382 HG21 VAL A 302       8.152  -2.715   2.202  1.00  0.00           H  
ATOM   1383 HG22 VAL A 302       8.846  -3.993   1.210  1.00  0.00           H  
ATOM   1384 HG23 VAL A 302       7.558  -2.997   0.582  1.00  0.00           H  
ATOM   1385  N   SER A 303       7.290  -5.392  -1.121  1.00 30.00           N  
ATOM   1386  CA  SER A 303       7.114  -5.145  -2.546  1.00 30.00           C  
ATOM   1387  C   SER A 303       6.622  -6.388  -3.315  1.00 30.00           C  
ATOM   1388  O   SER A 303       5.906  -6.203  -4.296  1.00 30.00           O  
ATOM   1389  CB  SER A 303       8.419  -4.579  -3.135  1.00 30.00           C  
ATOM   1390  OG  SER A 303       8.593  -3.235  -2.731  1.00 30.00           O  
ATOM   1391  H   SER A 303       8.233  -5.590  -0.818  1.00  0.00           H  
ATOM   1392  HA  SER A 303       6.338  -4.386  -2.668  1.00  0.00           H  
ATOM   1393  HB3 SER A 303       8.384  -4.586  -4.225  1.00  0.00           H  
ATOM   1394  HB2 SER A 303       9.288  -5.167  -2.836  1.00  0.00           H  
ATOM   1395  HG  SER A 303       7.921  -2.696  -3.154  1.00  0.00           H  
ATOM   1396  N   PHE A 304       6.929  -7.615  -2.865  1.00 30.00           N  
ATOM   1397  CA  PHE A 304       6.422  -8.851  -3.477  1.00 30.00           C  
ATOM   1398  C   PHE A 304       5.016  -9.212  -2.982  1.00 30.00           C  
ATOM   1399  O   PHE A 304       4.274  -9.873  -3.707  1.00 30.00           O  
ATOM   1400  CB  PHE A 304       7.356 -10.040  -3.178  1.00 30.00           C  
ATOM   1401  CG  PHE A 304       8.516 -10.130  -4.148  1.00 30.00           C  
ATOM   1402  CD1 PHE A 304       8.295 -10.592  -5.463  1.00 30.00           C  
ATOM   1403  CD2 PHE A 304       9.802  -9.713  -3.759  1.00 30.00           C  
ATOM   1404  CE1 PHE A 304       9.348 -10.593  -6.397  1.00 30.00           C  
ATOM   1405  CE2 PHE A 304      10.853  -9.706  -4.692  1.00 30.00           C  
ATOM   1406  CZ  PHE A 304      10.623 -10.132  -6.011  1.00 30.00           C  
ATOM   1407  H   PHE A 304       7.497  -7.683  -2.029  1.00  0.00           H  
ATOM   1408  HA  PHE A 304       6.355  -8.727  -4.556  1.00  0.00           H  
ATOM   1409  HB3 PHE A 304       6.810 -10.980  -3.279  1.00  0.00           H  
ATOM   1410  HB2 PHE A 304       7.713 -10.009  -2.148  1.00  0.00           H  
ATOM   1411  HD1 PHE A 304       7.310 -10.920  -5.762  1.00  0.00           H  
ATOM   1412  HD2 PHE A 304       9.981  -9.373  -2.751  1.00  0.00           H  
ATOM   1413  HE1 PHE A 304       9.174 -10.929  -7.408  1.00  0.00           H  
ATOM   1414  HE2 PHE A 304      11.832  -9.356  -4.404  1.00  0.00           H  
ATOM   1415  HZ  PHE A 304      11.435 -10.098  -6.719  1.00  0.00           H  
ATOM   1416  N   PHE A 305       4.632  -8.770  -1.780  1.00 30.00           N  
ATOM   1417  CA  PHE A 305       3.267  -8.891  -1.272  1.00 30.00           C  
ATOM   1418  C   PHE A 305       2.330  -7.891  -1.979  1.00 30.00           C  
ATOM   1419  O   PHE A 305       1.175  -8.220  -2.241  1.00 30.00           O  
ATOM   1420  CB  PHE A 305       3.258  -8.650   0.248  1.00 30.00           C  
ATOM   1421  CG  PHE A 305       3.456  -9.897   1.103  1.00 30.00           C  
ATOM   1422  CD1 PHE A 305       4.612 -10.696   0.972  1.00 30.00           C  
ATOM   1423  CD2 PHE A 305       2.496 -10.228   2.083  1.00 30.00           C  
ATOM   1424  CE1 PHE A 305       4.816 -11.792   1.832  1.00 30.00           C  
ATOM   1425  CE2 PHE A 305       2.703 -11.318   2.948  1.00 30.00           C  
ATOM   1426  CZ  PHE A 305       3.865 -12.099   2.822  1.00 30.00           C  
ATOM   1427  H   PHE A 305       5.314  -8.306  -1.186  1.00  0.00           H  
ATOM   1428  HA  PHE A 305       2.894  -9.897  -1.460  1.00  0.00           H  
ATOM   1429  HB3 PHE A 305       2.315  -8.188   0.549  1.00  0.00           H  
ATOM   1430  HB2 PHE A 305       4.023  -7.918   0.511  1.00  0.00           H  
ATOM   1431  HD1 PHE A 305       5.364 -10.452   0.238  1.00  0.00           H  
ATOM   1432  HD2 PHE A 305       1.618  -9.613   2.206  1.00  0.00           H  
ATOM   1433  HE1 PHE A 305       5.718 -12.376   1.754  1.00  0.00           H  
ATOM   1434  HE2 PHE A 305       1.990 -11.534   3.730  1.00  0.00           H  
ATOM   1435  HZ  PHE A 305       4.034 -12.915   3.504  1.00  0.00           H  
ATOM   1436  N   ALA A 306       2.830  -6.704  -2.350  1.00 30.00           N  
ATOM   1437  CA  ALA A 306       2.069  -5.692  -3.083  1.00 30.00           C  
ATOM   1438  C   ALA A 306       1.891  -6.050  -4.573  1.00 30.00           C  
ATOM   1439  O   ALA A 306       0.830  -5.802  -5.147  1.00 30.00           O  
ATOM   1440  CB  ALA A 306       2.844  -4.369  -2.992  1.00 30.00           C  
ATOM   1441  H   ALA A 306       3.742  -6.443  -1.999  1.00  0.00           H  
ATOM   1442  HA  ALA A 306       1.084  -5.568  -2.627  1.00  0.00           H  
ATOM   1443  HB1 ALA A 306       2.338  -3.575  -3.542  1.00  0.00           H  
ATOM   1444  HB2 ALA A 306       2.926  -4.037  -1.955  1.00  0.00           H  
ATOM   1445  HB3 ALA A 306       3.856  -4.459  -3.386  1.00  0.00           H  
ATOM   1446  N   LEU A 307       2.936  -6.623  -5.193  1.00 30.00           N  
ATOM   1447  CA  LEU A 307       3.057  -6.970  -6.616  1.00 30.00           C  
ATOM   1448  C   LEU A 307       1.787  -7.465  -7.353  1.00 30.00           C  
ATOM   1449  O   LEU A 307       1.391  -6.809  -8.318  1.00 30.00           O  
ATOM   1450  CB  LEU A 307       4.315  -7.838  -6.882  1.00 30.00           C  
ATOM   1451  CG  LEU A 307       5.444  -7.117  -7.642  1.00 30.00           C  
ATOM   1452  CD1 LEU A 307       6.750  -7.926  -7.608  1.00 30.00           C  
ATOM   1453  CD2 LEU A 307       5.031  -6.848  -9.093  1.00 30.00           C  
ATOM   1454  H   LEU A 307       3.769  -6.734  -4.629  1.00  0.00           H  
ATOM   1455  HA  LEU A 307       3.247  -5.992  -7.061  1.00  0.00           H  
ATOM   1456  HB3 LEU A 307       4.049  -8.727  -7.456  1.00  0.00           H  
ATOM   1457  HB2 LEU A 307       4.693  -8.219  -5.936  1.00  0.00           H  
ATOM   1458  HG  LEU A 307       5.640  -6.161  -7.153  1.00  0.00           H  
ATOM   1459 HD11 LEU A 307       7.534  -7.432  -8.183  1.00  0.00           H  
ATOM   1460 HD12 LEU A 307       7.123  -8.029  -6.589  1.00  0.00           H  
ATOM   1461 HD13 LEU A 307       6.615  -8.927  -8.019  1.00  0.00           H  
ATOM   1462 HD21 LEU A 307       5.844  -6.395  -9.653  1.00  0.00           H  
ATOM   1463 HD22 LEU A 307       4.757  -7.769  -9.605  1.00  0.00           H  
ATOM   1464 HD23 LEU A 307       4.181  -6.168  -9.150  1.00  0.00           H  
ATOM   1465  N   PRO A 308       1.148  -8.591  -6.956  1.00 30.00           N  
ATOM   1466  CA  PRO A 308      -0.066  -9.132  -7.601  1.00 30.00           C  
ATOM   1467  C   PRO A 308      -1.240  -8.151  -7.790  1.00 30.00           C  
ATOM   1468  O   PRO A 308      -1.909  -8.204  -8.823  1.00 30.00           O  
ATOM   1469  CB  PRO A 308      -0.505 -10.303  -6.716  1.00 30.00           C  
ATOM   1470  CG  PRO A 308       0.781 -10.772  -6.070  1.00 30.00           C  
ATOM   1471  CD  PRO A 308       1.625  -9.511  -5.920  1.00 30.00           C  
ATOM   1472  HA  PRO A 308       0.235  -9.510  -8.575  1.00  0.00           H  
ATOM   1473  HB3 PRO A 308      -1.007 -11.096  -7.268  1.00  0.00           H  
ATOM   1474  HB2 PRO A 308      -1.195  -9.970  -5.939  1.00  0.00           H  
ATOM   1475  HG3 PRO A 308       1.280 -11.478  -6.734  1.00  0.00           H  
ATOM   1476  HG2 PRO A 308       0.617 -11.278  -5.125  1.00  0.00           H  
ATOM   1477  HD2 PRO A 308       1.445  -9.063  -4.942  1.00  0.00           H  
ATOM   1478  HD3 PRO A 308       2.684  -9.749  -5.981  1.00  0.00           H  
ATOM   1479  N   ALA A 309      -1.475  -7.229  -6.844  1.00 30.00           N  
ATOM   1480  CA  ALA A 309      -2.530  -6.217  -6.943  1.00 30.00           C  
ATOM   1481  C   ALA A 309      -2.159  -5.132  -7.972  1.00 30.00           C  
ATOM   1482  O   ALA A 309      -3.026  -4.655  -8.704  1.00 30.00           O  
ATOM   1483  CB  ALA A 309      -2.727  -5.565  -5.568  1.00 30.00           C  
ATOM   1484  H   ALA A 309      -0.870  -7.197  -6.031  1.00  0.00           H  
ATOM   1485  HA  ALA A 309      -3.463  -6.693  -7.252  1.00  0.00           H  
ATOM   1486  HB1 ALA A 309      -3.550  -4.848  -5.588  1.00  0.00           H  
ATOM   1487  HB2 ALA A 309      -2.965  -6.312  -4.811  1.00  0.00           H  
ATOM   1488  HB3 ALA A 309      -1.835  -5.032  -5.236  1.00  0.00           H  
ATOM   1489  N   GLY A 310      -0.861  -4.818  -8.092  1.00 30.00           N  
ATOM   1490  CA  GLY A 310      -0.278  -4.006  -9.162  1.00 30.00           C  
ATOM   1491  C   GLY A 310      -0.405  -4.692 -10.532  1.00 30.00           C  
ATOM   1492  O   GLY A 310      -0.711  -4.018 -11.514  1.00 30.00           O  
ATOM   1493  H   GLY A 310      -0.213  -5.318  -7.498  1.00  0.00           H  
ATOM   1494  HA3 GLY A 310       0.779  -3.848  -8.946  1.00  0.00           H  
ATOM   1495  HA2 GLY A 310      -0.749  -3.021  -9.189  1.00  0.00           H  
ATOM   1496  N   ILE A 311      -0.195  -6.021 -10.593  1.00 30.00           N  
ATOM   1497  CA  ILE A 311      -0.312  -6.849 -11.798  1.00 30.00           C  
ATOM   1498  C   ILE A 311      -1.756  -6.920 -12.314  1.00 30.00           C  
ATOM   1499  O   ILE A 311      -1.968  -6.692 -13.504  1.00 30.00           O  
ATOM   1500  CB  ILE A 311       0.248  -8.294 -11.586  1.00 30.00           C  
ATOM   1501  CG1 ILE A 311       1.787  -8.247 -11.462  1.00 30.00           C  
ATOM   1502  CG2 ILE A 311      -0.156  -9.328 -12.670  1.00 30.00           C  
ATOM   1503  CD1 ILE A 311       2.435  -9.554 -10.982  1.00 30.00           C  
ATOM   1504  H   ILE A 311       0.074  -6.511  -9.748  1.00  0.00           H  
ATOM   1505  HA  ILE A 311       0.282  -6.369 -12.577  1.00  0.00           H  
ATOM   1506  HB  ILE A 311      -0.142  -8.657 -10.635  1.00  0.00           H  
ATOM   1507 HG13 ILE A 311       2.078  -7.460 -10.768  1.00  0.00           H  
ATOM   1508 HG12 ILE A 311       2.214  -7.967 -12.424  1.00  0.00           H  
ATOM   1509 HG21 ILE A 311       0.315 -10.295 -12.501  1.00  0.00           H  
ATOM   1510 HG22 ILE A 311      -1.228  -9.521 -12.687  1.00  0.00           H  
ATOM   1511 HG23 ILE A 311       0.142  -8.991 -13.664  1.00  0.00           H  
ATOM   1512 HD11 ILE A 311       3.421  -9.363 -10.557  1.00  0.00           H  
ATOM   1513 HD12 ILE A 311       1.837 -10.039 -10.209  1.00  0.00           H  
ATOM   1514 HD13 ILE A 311       2.563 -10.260 -11.801  1.00  0.00           H  
ATOM   1515  N   LEU A 312      -2.724  -7.195 -11.432  1.00 30.00           N  
ATOM   1516  CA  LEU A 312      -4.135  -7.262 -11.793  1.00 30.00           C  
ATOM   1517  C   LEU A 312      -4.703  -5.864 -12.074  1.00 30.00           C  
ATOM   1518  O   LEU A 312      -5.513  -5.726 -12.989  1.00 30.00           O  
ATOM   1519  CB  LEU A 312      -4.933  -7.929 -10.654  1.00 30.00           C  
ATOM   1520  CG  LEU A 312      -4.639  -9.432 -10.465  1.00 30.00           C  
ATOM   1521  CD1 LEU A 312      -5.255  -9.944  -9.156  1.00 30.00           C  
ATOM   1522  CD2 LEU A 312      -5.112 -10.280 -11.657  1.00 30.00           C  
ATOM   1523  H   LEU A 312      -2.456  -7.402 -10.473  1.00  0.00           H  
ATOM   1524  HA  LEU A 312      -4.243  -7.839 -12.712  1.00  0.00           H  
ATOM   1525  HB3 LEU A 312      -6.003  -7.800 -10.830  1.00  0.00           H  
ATOM   1526  HB2 LEU A 312      -4.718  -7.401  -9.723  1.00  0.00           H  
ATOM   1527  HG  LEU A 312      -3.561  -9.558 -10.375  1.00  0.00           H  
ATOM   1528 HD11 LEU A 312      -4.991 -10.987  -8.976  1.00  0.00           H  
ATOM   1529 HD12 LEU A 312      -4.887  -9.367  -8.307  1.00  0.00           H  
ATOM   1530 HD13 LEU A 312      -6.342  -9.868  -9.165  1.00  0.00           H  
ATOM   1531 HD21 LEU A 312      -4.949 -11.338 -11.461  1.00  0.00           H  
ATOM   1532 HD22 LEU A 312      -6.175 -10.140 -11.856  1.00  0.00           H  
ATOM   1533 HD23 LEU A 312      -4.562 -10.046 -12.569  1.00  0.00           H  
ATOM   1534  N   GLY A 313      -4.246  -4.821 -11.363  1.00 30.00           N  
ATOM   1535  CA  GLY A 313      -4.663  -3.433 -11.586  1.00 30.00           C  
ATOM   1536  C   GLY A 313      -4.274  -2.945 -12.990  1.00 30.00           C  
ATOM   1537  O   GLY A 313      -5.097  -2.330 -13.669  1.00 30.00           O  
ATOM   1538  H   GLY A 313      -3.560  -4.975 -10.636  1.00  0.00           H  
ATOM   1539  HA3 GLY A 313      -4.199  -2.790 -10.838  1.00  0.00           H  
ATOM   1540  HA2 GLY A 313      -5.741  -3.361 -11.456  1.00  0.00           H  
ATOM   1541  N   SER A 314      -3.055  -3.283 -13.444  1.00 30.00           N  
ATOM   1542  CA  SER A 314      -2.589  -3.035 -14.807  1.00 30.00           C  
ATOM   1543  C   SER A 314      -3.262  -3.946 -15.846  1.00 30.00           C  
ATOM   1544  O   SER A 314      -3.533  -3.475 -16.947  1.00 30.00           O  
ATOM   1545  CB  SER A 314      -1.057  -3.161 -14.863  1.00 30.00           C  
ATOM   1546  OG  SER A 314      -0.479  -2.045 -14.225  1.00 30.00           O  
ATOM   1547  H   SER A 314      -2.410  -3.769 -12.836  1.00  0.00           H  
ATOM   1548  HA  SER A 314      -2.854  -2.011 -15.079  1.00  0.00           H  
ATOM   1549  HB3 SER A 314      -0.711  -3.159 -15.897  1.00  0.00           H  
ATOM   1550  HB2 SER A 314      -0.708  -4.083 -14.396  1.00  0.00           H  
ATOM   1551  HG  SER A 314       0.479  -2.092 -14.293  1.00  0.00           H  
ATOM   1552  N   GLY A 315      -3.560  -5.205 -15.478  1.00 30.00           N  
ATOM   1553  CA  GLY A 315      -4.227  -6.190 -16.332  1.00 30.00           C  
ATOM   1554  C   GLY A 315      -5.662  -5.772 -16.686  1.00 30.00           C  
ATOM   1555  O   GLY A 315      -6.072  -5.934 -17.834  1.00 30.00           O  
ATOM   1556  H   GLY A 315      -3.287  -5.521 -14.557  1.00  0.00           H  
ATOM   1557  HA3 GLY A 315      -4.261  -7.140 -15.799  1.00  0.00           H  
ATOM   1558  HA2 GLY A 315      -3.645  -6.345 -17.241  1.00  0.00           H  
ATOM   1559  N   PHE A 316      -6.397  -5.196 -15.719  1.00 30.00           N  
ATOM   1560  CA  PHE A 316      -7.725  -4.605 -15.892  1.00 30.00           C  
ATOM   1561  C   PHE A 316      -7.739  -3.365 -16.802  1.00 30.00           C  
ATOM   1562  O   PHE A 316      -8.624  -3.257 -17.650  1.00 30.00           O  
ATOM   1563  CB  PHE A 316      -8.328  -4.287 -14.504  1.00 30.00           C  
ATOM   1564  CG  PHE A 316      -8.876  -5.485 -13.742  1.00 30.00           C  
ATOM   1565  CD1 PHE A 316      -9.830  -6.345 -14.330  1.00 30.00           C  
ATOM   1566  CD2 PHE A 316      -8.487  -5.717 -12.405  1.00 30.00           C  
ATOM   1567  CE1 PHE A 316     -10.311  -7.439 -13.624  1.00 30.00           C  
ATOM   1568  CE2 PHE A 316      -8.965  -6.829 -11.725  1.00 30.00           C  
ATOM   1569  CZ  PHE A 316      -9.870  -7.687 -12.332  1.00 30.00           C  
ATOM   1570  H   PHE A 316      -6.004  -5.123 -14.789  1.00  0.00           H  
ATOM   1571  HA  PHE A 316      -8.349  -5.346 -16.393  1.00  0.00           H  
ATOM   1572  HB3 PHE A 316      -9.114  -3.537 -14.575  1.00  0.00           H  
ATOM   1573  HB2 PHE A 316      -7.552  -3.822 -13.897  1.00  0.00           H  
ATOM   1574  HD1 PHE A 316     -10.178  -6.177 -15.337  1.00  0.00           H  
ATOM   1575  HD2 PHE A 316      -7.794  -5.051 -11.914  1.00  0.00           H  
ATOM   1576  HE1 PHE A 316     -11.014  -8.113 -14.088  1.00  0.00           H  
ATOM   1577  HE2 PHE A 316      -8.626  -7.032 -10.722  1.00  0.00           H  
ATOM   1578  HZ  PHE A 316     -10.238  -8.549 -11.798  1.00  0.00           H  
ATOM   1579  N   ALA A 317      -6.749  -2.473 -16.625  1.00 30.00           N  
ATOM   1580  CA  ALA A 317      -6.593  -1.249 -17.412  1.00 30.00           C  
ATOM   1581  C   ALA A 317      -6.152  -1.505 -18.864  1.00 30.00           C  
ATOM   1582  O   ALA A 317      -6.660  -0.837 -19.763  1.00 30.00           O  
ATOM   1583  CB  ALA A 317      -5.615  -0.313 -16.694  1.00 30.00           C  
ATOM   1584  H   ALA A 317      -6.055  -2.634 -15.908  1.00  0.00           H  
ATOM   1585  HA  ALA A 317      -7.562  -0.749 -17.444  1.00  0.00           H  
ATOM   1586  HB1 ALA A 317      -5.491   0.626 -17.236  1.00  0.00           H  
ATOM   1587  HB2 ALA A 317      -5.973  -0.066 -15.694  1.00  0.00           H  
ATOM   1588  HB3 ALA A 317      -4.634  -0.777 -16.593  1.00  0.00           H  
ATOM   1589  N   LEU A 318      -5.249  -2.479 -19.087  1.00 30.00           N  
ATOM   1590  CA  LEU A 318      -4.848  -2.907 -20.431  1.00 30.00           C  
ATOM   1591  C   LEU A 318      -5.980  -3.627 -21.173  1.00 30.00           C  
ATOM   1592  O   LEU A 318      -6.127  -3.405 -22.374  1.00 30.00           O  
ATOM   1593  CB  LEU A 318      -3.603  -3.822 -20.393  1.00 30.00           C  
ATOM   1594  CG  LEU A 318      -2.266  -3.140 -20.037  1.00 30.00           C  
ATOM   1595  CD1 LEU A 318      -1.116  -4.164 -20.094  1.00 30.00           C  
ATOM   1596  CD2 LEU A 318      -1.964  -1.889 -20.883  1.00 30.00           C  
ATOM   1597  H   LEU A 318      -4.839  -2.980 -18.309  1.00  0.00           H  
ATOM   1598  HA  LEU A 318      -4.632  -2.010 -21.010  1.00  0.00           H  
ATOM   1599  HB3 LEU A 318      -3.476  -4.282 -21.376  1.00  0.00           H  
ATOM   1600  HB2 LEU A 318      -3.786  -4.648 -19.703  1.00  0.00           H  
ATOM   1601  HG  LEU A 318      -2.333  -2.800 -19.006  1.00  0.00           H  
ATOM   1602 HD11 LEU A 318      -0.456  -4.048 -19.234  1.00  0.00           H  
ATOM   1603 HD12 LEU A 318      -1.482  -5.191 -20.083  1.00  0.00           H  
ATOM   1604 HD13 LEU A 318      -0.508  -4.060 -20.993  1.00  0.00           H  
ATOM   1605 HD21 LEU A 318      -0.946  -1.872 -21.267  1.00  0.00           H  
ATOM   1606 HD22 LEU A 318      -2.610  -1.799 -21.755  1.00  0.00           H  
ATOM   1607 HD23 LEU A 318      -2.089  -0.997 -20.273  1.00  0.00           H  
ATOM   1608  N   LYS A 319      -6.770  -4.442 -20.450  1.00 30.00           N  
ATOM   1609  CA  LYS A 319      -7.935  -5.124 -21.002  1.00 30.00           C  
ATOM   1610  C   LYS A 319      -9.001  -4.146 -21.518  1.00 30.00           C  
ATOM   1611  O   LYS A 319      -9.460  -4.337 -22.643  1.00 30.00           O  
ATOM   1612  CB  LYS A 319      -8.500  -6.157 -20.003  1.00 30.00           C  
ATOM   1613  CG  LYS A 319      -9.773  -6.856 -20.515  1.00 30.00           C  
ATOM   1614  CD  LYS A 319     -10.145  -8.119 -19.734  1.00 30.00           C  
ATOM   1615  CE  LYS A 319     -11.377  -8.801 -20.347  1.00 30.00           C  
ATOM   1616  NZ  LYS A 319     -11.670 -10.088 -19.697  1.00 30.00           N1+
ATOM   1617  H   LYS A 319      -6.583  -4.589 -19.468  1.00  0.00           H  
ATOM   1618  HA  LYS A 319      -7.577  -5.688 -21.867  1.00  0.00           H  
ATOM   1619  HB3 LYS A 319      -8.711  -5.685 -19.043  1.00  0.00           H  
ATOM   1620  HB2 LYS A 319      -7.730  -6.906 -19.814  1.00  0.00           H  
ATOM   1621  HG3 LYS A 319      -9.639  -7.117 -21.566  1.00  0.00           H  
ATOM   1622  HG2 LYS A 319     -10.614  -6.163 -20.476  1.00  0.00           H  
ATOM   1623  HD3 LYS A 319     -10.339  -7.856 -18.693  1.00  0.00           H  
ATOM   1624  HD2 LYS A 319      -9.295  -8.804 -19.732  1.00  0.00           H  
ATOM   1625  HE3 LYS A 319     -11.218  -8.987 -21.410  1.00  0.00           H  
ATOM   1626  HE2 LYS A 319     -12.250  -8.153 -20.261  1.00  0.00           H  
ATOM   1627  HZ1 LYS A 319     -11.843  -9.938 -18.714  1.00  0.00           H  
ATOM   1628  HZ2 LYS A 319     -12.485 -10.505 -20.122  1.00  0.00           H  
ATOM   1629  HZ3 LYS A 319     -10.885 -10.717 -19.803  1.00  0.00           H  
ATOM   1630  N   VAL A 320      -9.343  -3.109 -20.729  1.00 30.00           N  
ATOM   1631  CA  VAL A 320     -10.348  -2.120 -21.128  1.00 30.00           C  
ATOM   1632  C   VAL A 320      -9.916  -1.257 -22.332  1.00 30.00           C  
ATOM   1633  O   VAL A 320     -10.788  -0.874 -23.105  1.00 30.00           O  
ATOM   1634  CB  VAL A 320     -10.823  -1.207 -19.957  1.00 30.00           C  
ATOM   1635  CG1 VAL A 320      -9.986   0.051 -19.665  1.00 30.00           C  
ATOM   1636  CG2 VAL A 320     -12.295  -0.795 -20.133  1.00 30.00           C  
ATOM   1637  H   VAL A 320      -8.934  -3.004 -19.809  1.00  0.00           H  
ATOM   1638  HA  VAL A 320     -11.214  -2.697 -21.460  1.00  0.00           H  
ATOM   1639  HB  VAL A 320     -10.772  -1.805 -19.049  1.00  0.00           H  
ATOM   1640 HG11 VAL A 320     -10.443   0.618 -18.856  1.00  0.00           H  
ATOM   1641 HG12 VAL A 320      -8.983  -0.208 -19.345  1.00  0.00           H  
ATOM   1642 HG13 VAL A 320      -9.916   0.732 -20.513  1.00  0.00           H  
ATOM   1643 HG21 VAL A 320     -12.652  -0.248 -19.261  1.00  0.00           H  
ATOM   1644 HG22 VAL A 320     -12.436  -0.157 -21.006  1.00  0.00           H  
ATOM   1645 HG23 VAL A 320     -12.939  -1.667 -20.246  1.00  0.00           H  
ATOM   1646  N   GLN A 321      -8.600  -1.020 -22.503  1.00 30.00           N  
ATOM   1647  CA  GLN A 321      -8.022  -0.355 -23.676  1.00 30.00           C  
ATOM   1648  C   GLN A 321      -8.205  -1.175 -24.966  1.00 30.00           C  
ATOM   1649  O   GLN A 321      -8.555  -0.604 -25.998  1.00 30.00           O  
ATOM   1650  CB  GLN A 321      -6.535  -0.027 -23.414  1.00 30.00           C  
ATOM   1651  CG  GLN A 321      -5.803   0.639 -24.602  1.00 30.00           C  
ATOM   1652  CD  GLN A 321      -4.302   0.777 -24.351  1.00 30.00           C  
ATOM   1653  OE1 GLN A 321      -3.596  -0.225 -24.263  1.00 30.00           O  
ATOM   1654  NE2 GLN A 321      -3.803   2.010 -24.268  1.00 30.00           N  
ATOM   1655  H   GLN A 321      -7.943  -1.364 -21.816  1.00  0.00           H  
ATOM   1656  HA  GLN A 321      -8.551   0.591 -23.808  1.00  0.00           H  
ATOM   1657  HB3 GLN A 321      -6.011  -0.941 -23.136  1.00  0.00           H  
ATOM   1658  HB2 GLN A 321      -6.464   0.630 -22.545  1.00  0.00           H  
ATOM   1659  HG3 GLN A 321      -6.254   1.604 -24.826  1.00  0.00           H  
ATOM   1660  HG2 GLN A 321      -5.894   0.044 -25.511  1.00  0.00           H  
ATOM   1661 HE22 GLN A 321      -2.818   2.155 -24.099  1.00  0.00           H  
ATOM   1662 HE21 GLN A 321      -4.420   2.814 -24.345  1.00  0.00           H  
ATOM   1663  N   GLU A 322      -7.977  -2.496 -24.883  1.00 30.00           N  
ATOM   1664  CA  GLU A 322      -8.165  -3.426 -25.996  1.00 30.00           C  
ATOM   1665  C   GLU A 322      -9.638  -3.572 -26.393  1.00 30.00           C  
ATOM   1666  O   GLU A 322      -9.931  -3.527 -27.587  1.00 30.00           O  
ATOM   1667  CB  GLU A 322      -7.556  -4.795 -25.656  1.00 30.00           C  
ATOM   1668  CG  GLU A 322      -6.021  -4.758 -25.515  1.00 30.00           C  
ATOM   1669  CD  GLU A 322      -5.394  -6.073 -25.029  1.00 30.00           C  
ATOM   1670  OE1 GLU A 322      -4.250  -5.989 -24.536  1.00 30.00           O  
ATOM   1671  OE2 GLU A 322      -6.036  -7.139 -25.157  1.00 30.00           O1-
ATOM   1672  H   GLU A 322      -7.680  -2.900 -24.004  1.00  0.00           H  
ATOM   1673  HA  GLU A 322      -7.632  -3.027 -26.861  1.00  0.00           H  
ATOM   1674  HB3 GLU A 322      -7.834  -5.517 -26.426  1.00  0.00           H  
ATOM   1675  HB2 GLU A 322      -7.992  -5.164 -24.727  1.00  0.00           H  
ATOM   1676  HG3 GLU A 322      -5.723  -3.955 -24.842  1.00  0.00           H  
ATOM   1677  HG2 GLU A 322      -5.584  -4.514 -26.483  1.00  0.00           H  
ATOM   1678  N   GLN A 323     -10.529  -3.695 -25.392  1.00 30.00           N  
ATOM   1679  CA  GLN A 323     -11.977  -3.773 -25.595  1.00 30.00           C  
ATOM   1680  C   GLN A 323     -12.571  -2.449 -26.103  1.00 30.00           C  
ATOM   1681  O   GLN A 323     -13.535  -2.497 -26.858  1.00 30.00           O  
ATOM   1682  CB  GLN A 323     -12.698  -4.239 -24.304  1.00 30.00           C  
ATOM   1683  CG  GLN A 323     -12.337  -5.634 -23.731  1.00 30.00           C  
ATOM   1684  CD  GLN A 323     -11.897  -6.678 -24.762  1.00 30.00           C  
ATOM   1685  OE1 GLN A 323     -12.729  -7.257 -25.454  1.00 30.00           O  
ATOM   1686  NE2 GLN A 323     -10.588  -6.924 -24.862  1.00 30.00           N  
ATOM   1687  H   GLN A 323     -10.206  -3.724 -24.434  1.00  0.00           H  
ATOM   1688  HA  GLN A 323     -12.166  -4.506 -26.381  1.00  0.00           H  
ATOM   1689  HB3 GLN A 323     -13.770  -4.243 -24.508  1.00  0.00           H  
ATOM   1690  HB2 GLN A 323     -12.559  -3.496 -23.517  1.00  0.00           H  
ATOM   1691  HG3 GLN A 323     -13.192  -6.028 -23.181  1.00  0.00           H  
ATOM   1692  HG2 GLN A 323     -11.553  -5.537 -22.985  1.00  0.00           H  
ATOM   1693 HE22 GLN A 323     -10.251  -7.602 -25.530  1.00  0.00           H  
ATOM   1694 HE21 GLN A 323      -9.927  -6.428 -24.282  1.00  0.00           H  
ATOM   1695  N   HIS A 324     -11.967  -1.306 -25.730  1.00 30.00           N  
ATOM   1696  CA  HIS A 324     -12.313   0.032 -26.210  1.00 30.00           C  
ATOM   1697  C   HIS A 324     -12.091   0.189 -27.723  1.00 30.00           C  
ATOM   1698  O   HIS A 324     -13.011   0.631 -28.408  1.00 30.00           O  
ATOM   1699  CB  HIS A 324     -11.537   1.090 -25.392  1.00 30.00           C  
ATOM   1700  CG  HIS A 324     -11.548   2.503 -25.922  1.00 30.00           C  
ATOM   1701  ND1 HIS A 324     -12.443   3.461 -25.482  1.00 30.00           N  
ATOM   1702  CD2 HIS A 324     -10.738   3.142 -26.837  1.00 30.00           C  
ATOM   1703  CE1 HIS A 324     -12.142   4.597 -26.116  1.00 30.00           C  
ATOM   1704  NE2 HIS A 324     -11.134   4.473 -26.971  1.00 30.00           N  
ATOM   1705  H   HIS A 324     -11.194  -1.352 -25.079  1.00  0.00           H  
ATOM   1706  HA  HIS A 324     -13.378   0.187 -26.025  1.00  0.00           H  
ATOM   1707  HB3 HIS A 324     -10.494   0.802 -25.295  1.00  0.00           H  
ATOM   1708  HB2 HIS A 324     -11.933   1.114 -24.376  1.00  0.00           H  
ATOM   1709  HD1 HIS A 324     -13.160   3.338 -24.782  1.00  0.00           H  
ATOM   1710  HD2 HIS A 324      -9.909   2.750 -27.405  1.00  0.00           H  
ATOM   1711  HE1 HIS A 324     -12.669   5.525 -25.954  1.00  0.00           H  
ATOM   1712  N   ARG A 325     -10.886  -0.170 -28.203  1.00 30.00           N  
ATOM   1713  CA  ARG A 325     -10.486  -0.066 -29.611  1.00 30.00           C  
ATOM   1714  C   ARG A 325     -11.222  -1.070 -30.509  1.00 30.00           C  
ATOM   1715  O   ARG A 325     -11.670  -0.681 -31.587  1.00 30.00           O  
ATOM   1716  CB  ARG A 325      -8.965  -0.251 -29.742  1.00 30.00           C  
ATOM   1717  CG  ARG A 325      -8.151   0.875 -29.086  1.00 30.00           C  
ATOM   1718  CD  ARG A 325      -6.653   0.554 -29.069  1.00 30.00           C  
ATOM   1719  NE  ARG A 325      -5.853   1.692 -28.591  1.00 30.00           N  
ATOM   1720  CZ  ARG A 325      -4.534   1.692 -28.324  1.00 30.00           C  
ATOM   1721  NH1 ARG A 325      -3.773   0.598 -28.483  1.00 30.00           N  
ATOM   1722  NH2 ARG A 325      -3.966   2.820 -27.880  1.00 30.00           N1+
ATOM   1723  H   ARG A 325     -10.187  -0.527 -27.566  1.00  0.00           H  
ATOM   1724  HA  ARG A 325     -10.735   0.937 -29.962  1.00  0.00           H  
ATOM   1725  HB3 ARG A 325      -8.693  -0.289 -30.798  1.00  0.00           H  
ATOM   1726  HB2 ARG A 325      -8.674  -1.214 -29.318  1.00  0.00           H  
ATOM   1727  HG3 ARG A 325      -8.481   0.950 -28.051  1.00  0.00           H  
ATOM   1728  HG2 ARG A 325      -8.357   1.848 -29.535  1.00  0.00           H  
ATOM   1729  HD3 ARG A 325      -6.303   0.161 -30.024  1.00  0.00           H  
ATOM   1730  HD2 ARG A 325      -6.496  -0.232 -28.328  1.00  0.00           H  
ATOM   1731  HE  ARG A 325      -6.368   2.547 -28.433  1.00  0.00           H  
ATOM   1732 HH12 ARG A 325      -2.789   0.617 -28.262  1.00  0.00           H  
ATOM   1733 HH11 ARG A 325      -4.192  -0.255 -28.824  1.00  0.00           H  
ATOM   1734 HH22 ARG A 325      -2.986   2.843 -27.641  1.00  0.00           H  
ATOM   1735 HH21 ARG A 325      -4.529   3.645 -27.725  1.00  0.00           H  
ATOM   1736  N   GLN A 326     -11.367  -2.318 -30.029  1.00 30.00           N  
ATOM   1737  CA  GLN A 326     -12.163  -3.375 -30.657  1.00 30.00           C  
ATOM   1738  C   GLN A 326     -13.634  -2.969 -30.848  1.00 30.00           C  
ATOM   1739  O   GLN A 326     -14.178  -3.180 -31.932  1.00 30.00           O  
ATOM   1740  CB  GLN A 326     -11.970  -4.692 -29.861  1.00 30.00           C  
ATOM   1741  CG  GLN A 326     -12.911  -5.873 -30.204  1.00 30.00           C  
ATOM   1742  CD  GLN A 326     -14.262  -5.834 -29.476  1.00 30.00           C  
ATOM   1743  OE1 GLN A 326     -14.339  -5.475 -28.302  1.00 30.00           O  
ATOM   1744  NE2 GLN A 326     -15.337  -6.203 -30.174  1.00 30.00           N  
ATOM   1745  H   GLN A 326     -10.953  -2.557 -29.138  1.00  0.00           H  
ATOM   1746  HA  GLN A 326     -11.750  -3.534 -31.656  1.00  0.00           H  
ATOM   1747  HB3 GLN A 326     -12.029  -4.486 -28.793  1.00  0.00           H  
ATOM   1748  HB2 GLN A 326     -10.945  -5.027 -30.025  1.00  0.00           H  
ATOM   1749  HG3 GLN A 326     -12.428  -6.803 -29.900  1.00  0.00           H  
ATOM   1750  HG2 GLN A 326     -13.052  -5.945 -31.283  1.00  0.00           H  
ATOM   1751 HE22 GLN A 326     -16.249  -6.190 -29.740  1.00  0.00           H  
ATOM   1752 HE21 GLN A 326     -15.250  -6.489 -31.138  1.00  0.00           H  
ATOM   1753  N   LYS A 327     -14.227  -2.381 -29.794  1.00 30.00           N  
ATOM   1754  CA  LYS A 327     -15.606  -1.897 -29.782  1.00 30.00           C  
ATOM   1755  C   LYS A 327     -15.799  -0.631 -30.642  1.00 30.00           C  
ATOM   1756  O   LYS A 327     -16.874  -0.453 -31.213  1.00 30.00           O  
ATOM   1757  CB  LYS A 327     -16.064  -1.691 -28.327  1.00 30.00           C  
ATOM   1758  CG  LYS A 327     -17.533  -1.246 -28.137  1.00 30.00           C  
ATOM   1759  CD  LYS A 327     -17.756  -0.296 -26.945  1.00 30.00           C  
ATOM   1760  CE  LYS A 327     -16.933   1.015 -26.948  1.00 30.00           C  
ATOM   1761  NZ  LYS A 327     -17.054   1.783 -28.203  1.00 30.00           N1+
ATOM   1762  H   LYS A 327     -13.713  -2.273 -28.930  1.00  0.00           H  
ATOM   1763  HA  LYS A 327     -16.212  -2.703 -30.182  1.00  0.00           H  
ATOM   1764  HB3 LYS A 327     -15.385  -0.972 -27.875  1.00  0.00           H  
ATOM   1765  HB2 LYS A 327     -15.926  -2.617 -27.768  1.00  0.00           H  
ATOM   1766  HG3 LYS A 327     -18.139  -2.139 -27.984  1.00  0.00           H  
ATOM   1767  HG2 LYS A 327     -17.958  -0.791 -29.028  1.00  0.00           H  
ATOM   1768  HD3 LYS A 327     -17.545  -0.838 -26.023  1.00  0.00           H  
ATOM   1769  HD2 LYS A 327     -18.817  -0.046 -26.894  1.00  0.00           H  
ATOM   1770  HE3 LYS A 327     -15.877   0.818 -26.766  1.00  0.00           H  
ATOM   1771  HE2 LYS A 327     -17.263   1.649 -26.125  1.00  0.00           H  
ATOM   1772  HZ1 LYS A 327     -16.498   2.624 -28.145  1.00  0.00           H  
ATOM   1773  HZ2 LYS A 327     -16.728   1.220 -28.976  1.00  0.00           H  
ATOM   1774  HZ3 LYS A 327     -18.021   2.030 -28.356  1.00  0.00           H  
ATOM   1775  N   HIS A 328     -14.765   0.222 -30.748  1.00 30.00           N  
ATOM   1776  CA  HIS A 328     -14.764   1.395 -31.631  1.00 30.00           C  
ATOM   1777  C   HIS A 328     -14.865   1.049 -33.126  1.00 30.00           C  
ATOM   1778  O   HIS A 328     -15.303   1.902 -33.898  1.00 30.00           O  
ATOM   1779  CB  HIS A 328     -13.548   2.301 -31.338  1.00 30.00           C  
ATOM   1780  CG  HIS A 328     -13.918   3.537 -30.562  1.00 30.00           C  
ATOM   1781  ND1 HIS A 328     -13.687   3.685 -29.206  1.00 30.00           N  
ATOM   1782  CD2 HIS A 328     -14.519   4.708 -30.968  1.00 30.00           C  
ATOM   1783  CE1 HIS A 328     -14.153   4.890 -28.862  1.00 30.00           C  
ATOM   1784  NE2 HIS A 328     -14.677   5.563 -29.878  1.00 30.00           N  
ATOM   1785  H   HIS A 328     -13.909   0.037 -30.244  1.00  0.00           H  
ATOM   1786  HA  HIS A 328     -15.672   1.960 -31.409  1.00  0.00           H  
ATOM   1787  HB3 HIS A 328     -13.075   2.640 -32.261  1.00  0.00           H  
ATOM   1788  HB2 HIS A 328     -12.771   1.759 -30.802  1.00  0.00           H  
ATOM   1789  HD1 HIS A 328     -13.236   3.016 -28.595  1.00  0.00           H  
ATOM   1790  HD2 HIS A 328     -14.859   4.993 -31.953  1.00  0.00           H  
ATOM   1791  HE1 HIS A 328     -14.120   5.282 -27.858  1.00  0.00           H  
ATOM   1792  N   PHE A 329     -14.506  -0.192 -33.490  1.00 30.00           N  
ATOM   1793  CA  PHE A 329     -14.697  -0.745 -34.824  1.00 30.00           C  
ATOM   1794  C   PHE A 329     -16.020  -1.527 -34.901  1.00 30.00           C  
ATOM   1795  O   PHE A 329     -16.866  -1.167 -35.718  1.00 30.00           O  
ATOM   1796  CB  PHE A 329     -13.479  -1.620 -35.196  1.00 30.00           C  
ATOM   1797  CG  PHE A 329     -12.121  -0.928 -35.152  1.00 30.00           C  
ATOM   1798  CD1 PHE A 329     -11.960   0.411 -35.579  1.00 30.00           C  
ATOM   1799  CD2 PHE A 329     -10.968  -1.675 -34.824  1.00 30.00           C  
ATOM   1800  CE1 PHE A 329     -10.701   0.994 -35.590  1.00 30.00           C  
ATOM   1801  CE2 PHE A 329      -9.716  -1.076 -34.849  1.00 30.00           C  
ATOM   1802  CZ  PHE A 329      -9.584   0.256 -35.221  1.00 30.00           C  
ATOM   1803  H   PHE A 329     -14.147  -0.829 -32.793  1.00  0.00           H  
ATOM   1804  HA  PHE A 329     -14.770   0.060 -35.556  1.00  0.00           H  
ATOM   1805  HB3 PHE A 329     -13.613  -2.029 -36.198  1.00  0.00           H  
ATOM   1806  HB2 PHE A 329     -13.433  -2.478 -34.524  1.00  0.00           H  
ATOM   1807  HD1 PHE A 329     -12.809   1.000 -35.890  1.00  0.00           H  
ATOM   1808  HD2 PHE A 329     -11.057  -2.714 -34.540  1.00  0.00           H  
ATOM   1809  HE1 PHE A 329     -10.588   2.023 -35.898  1.00  0.00           H  
ATOM   1810  HE2 PHE A 329      -8.841  -1.648 -34.578  1.00  0.00           H  
ATOM   1811  HZ  PHE A 329      -8.607   0.715 -35.237  1.00  0.00           H  
ATOM   1812  N   GLU A 330     -16.171  -2.576 -34.071  1.00 30.00           N  
ATOM   1813  CA  GLU A 330     -17.230  -3.588 -34.193  1.00 30.00           C  
ATOM   1814  C   GLU A 330     -18.096  -3.690 -32.926  1.00 30.00           C  
ATOM   1815  O   GLU A 330     -17.771  -3.097 -31.904  1.00110.00           O  
ATOM   1816  CB  GLU A 330     -16.569  -4.955 -34.508  1.00 30.00           C  
ATOM   1817  CG  GLU A 330     -15.605  -4.971 -35.721  1.00 30.00           C  
ATOM   1818  CD  GLU A 330     -16.198  -4.463 -37.047  1.00 30.00           C  
ATOM   1819  OE1 GLU A 330     -17.389  -4.743 -37.311  1.00 30.00           O  
ATOM   1820  OE2 GLU A 330     -15.435  -3.805 -37.789  1.00 30.00           O1-
ATOM   1821  H   GLU A 330     -15.456  -2.774 -33.383  1.00  0.00           H  
ATOM   1822  HA  GLU A 330     -17.910  -3.326 -35.004  1.00  0.00           H  
ATOM   1823  HB3 GLU A 330     -17.341  -5.708 -34.668  1.00  0.00           H  
ATOM   1824  HB2 GLU A 330     -16.015  -5.294 -33.630  1.00  0.00           H  
ATOM   1825  HG3 GLU A 330     -15.262  -5.993 -35.884  1.00  0.00           H  
ATOM   1826  HG2 GLU A 330     -14.708  -4.400 -35.478  1.00  0.00           H  
ATOM   1827  N   NMA A 330A    -19.195  -4.454 -33.015  1.00  0.00           N  
ATOM   1828  CA  NMA A 330A    -20.110  -4.691 -31.904  1.00  0.00           C  
ATOM   1829  H   NMA A 330A    -19.413  -4.901 -33.894  1.00  0.00           H  
ATOM   1830 1HA  NMA A 330A    -19.672  -4.468 -30.930  1.00  0.00           H  
ATOM   1831 2HA  NMA A 330A    -21.007  -4.082 -32.024  1.00  0.00           H  
ATOM   1832 3HA  NMA A 330A    -20.413  -5.738 -31.898  1.00  0.00           H  
TER    1833      NMA A 330A
ATOM   1834  CH3 ACE B 215      14.118 -21.825 -12.085  1.00  0.00           C  
ATOM   1835  C   ACE B 215      13.450 -20.843 -13.039  1.00  0.00           C  
ATOM   1836  O   ACE B 215      13.994 -19.772 -13.295  1.00  0.00           O  
ATOM   1837 1H   ACE B 215      14.936 -21.345 -11.546  1.00  0.00           H  
ATOM   1838 2H   ACE B 215      13.402 -22.201 -11.353  1.00  0.00           H  
ATOM   1839 3H   ACE B 215      14.526 -22.671 -12.638  1.00  0.00           H  
ATOM   1840  N   GLY B 216      12.269 -21.217 -13.560  1.00 30.00           N  
ATOM   1841  CA  GLY B 216      11.502 -20.426 -14.528  1.00 30.00           C  
ATOM   1842  C   GLY B 216      10.937 -19.130 -13.924  1.00 30.00           C  
ATOM   1843  O   GLY B 216      10.859 -18.124 -14.628  1.00 30.00           O  
ATOM   1844  H1  GLY B 216      11.880 -22.111 -13.297  1.00  0.00           H  
ATOM   1845  HA3 GLY B 216      10.673 -21.030 -14.896  1.00  0.00           H  
ATOM   1846  HA2 GLY B 216      12.127 -20.188 -15.390  1.00  0.00           H  
ATOM   1847  N   THR B 217      10.586 -19.140 -12.625  1.00 30.00           N  
ATOM   1848  CA  THR B 217      10.143 -17.964 -11.868  1.00 30.00           C  
ATOM   1849  C   THR B 217      11.287 -16.950 -11.645  1.00 30.00           C  
ATOM   1850  O   THR B 217      11.037 -15.747 -11.722  1.00 30.00           O  
ATOM   1851  CB  THR B 217       9.566 -18.368 -10.483  1.00 30.00           C  
ATOM   1852  OG1 THR B 217      10.539 -18.963  -9.641  1.00 30.00           O  
ATOM   1853  CG2 THR B 217       8.354 -19.308 -10.573  1.00 30.00           C  
ATOM   1854  H   THR B 217      10.681 -19.991 -12.089  1.00  0.00           H  
ATOM   1855  HA  THR B 217       9.358 -17.466 -12.441  1.00  0.00           H  
ATOM   1856  HB  THR B 217       9.234 -17.461  -9.974  1.00  0.00           H  
ATOM   1857  HG1 THR B 217      10.101 -19.292  -8.852  1.00  0.00           H  
ATOM   1858 HG21 THR B 217       7.939 -19.508  -9.585  1.00  0.00           H  
ATOM   1859 HG22 THR B 217       7.561 -18.862 -11.174  1.00  0.00           H  
ATOM   1860 HG23 THR B 217       8.616 -20.266 -11.024  1.00  0.00           H  
ATOM   1861  N   TRP B 218      12.517 -17.449 -11.430  1.00 30.00           N  
ATOM   1862  CA  TRP B 218      13.731 -16.646 -11.281  1.00 30.00           C  
ATOM   1863  C   TRP B 218      14.186 -16.002 -12.600  1.00 30.00           C  
ATOM   1864  O   TRP B 218      14.636 -14.857 -12.573  1.00 30.00           O  
ATOM   1865  CB  TRP B 218      14.851 -17.502 -10.663  1.00 30.00           C  
ATOM   1866  CG  TRP B 218      14.545 -18.040  -9.299  1.00 30.00           C  
ATOM   1867  CD1 TRP B 218      14.120 -19.292  -9.013  1.00 30.00           C  
ATOM   1868  CD2 TRP B 218      14.544 -17.317  -8.032  1.00 30.00           C  
ATOM   1869  NE1 TRP B 218      13.890 -19.402  -7.658  1.00 30.00           N  
ATOM   1870  CE3 TRP B 218      14.848 -15.990  -7.649  1.00 30.00           C  
ATOM   1871  CE2 TRP B 218      14.128 -18.212  -7.000  1.00 30.00           C  
ATOM   1872  CZ3 TRP B 218      14.748 -15.576  -6.305  1.00 30.00           C  
ATOM   1873  CZ2 TRP B 218      14.026 -17.813  -5.656  1.00 30.00           C  
ATOM   1874  CH2 TRP B 218      14.339 -16.485  -5.310  1.00 30.00           C  
ATOM   1875  H   TRP B 218      12.638 -18.450 -11.377  1.00  0.00           H  
ATOM   1876  HA  TRP B 218      13.510 -15.833 -10.587  1.00  0.00           H  
ATOM   1877  HB3 TRP B 218      15.761 -16.907 -10.579  1.00  0.00           H  
ATOM   1878  HB2 TRP B 218      15.099 -18.338 -11.318  1.00  0.00           H  
ATOM   1879  HD1 TRP B 218      13.984 -20.074  -9.745  1.00  0.00           H  
ATOM   1880  HE1 TRP B 218      13.580 -20.262  -7.228  1.00  0.00           H  
ATOM   1881  HE3 TRP B 218      15.161 -15.280  -8.401  1.00  0.00           H  
ATOM   1882  HZ3 TRP B 218      14.984 -14.557  -6.038  1.00  0.00           H  
ATOM   1883  HZ2 TRP B 218      13.705 -18.513  -4.899  1.00  0.00           H  
ATOM   1884  HH2 TRP B 218      14.261 -16.162  -4.282  1.00  0.00           H  
ATOM   1885  N   LYS B 219      14.021 -16.726 -13.722  1.00 30.00           N  
ATOM   1886  CA  LYS B 219      14.264 -16.229 -15.079  1.00 30.00           C  
ATOM   1887  C   LYS B 219      13.309 -15.091 -15.471  1.00 30.00           C  
ATOM   1888  O   LYS B 219      13.772 -14.093 -16.021  1.00 30.00           O  
ATOM   1889  CB  LYS B 219      14.154 -17.386 -16.092  1.00 30.00           C  
ATOM   1890  CG  LYS B 219      15.327 -18.377 -16.049  1.00 30.00           C  
ATOM   1891  CD  LYS B 219      15.071 -19.595 -16.949  1.00 30.00           C  
ATOM   1892  CE  LYS B 219      16.189 -20.644 -16.863  1.00 30.00           C  
ATOM   1893  NZ  LYS B 219      15.910 -21.807 -17.725  1.00 30.00           N1+
ATOM   1894  H   LYS B 219      13.666 -17.670 -13.651  1.00  0.00           H  
ATOM   1895  HA  LYS B 219      15.282 -15.835 -15.111  1.00  0.00           H  
ATOM   1896  HB3 LYS B 219      14.108 -16.981 -17.105  1.00  0.00           H  
ATOM   1897  HB2 LYS B 219      13.212 -17.913 -15.940  1.00  0.00           H  
ATOM   1898  HG3 LYS B 219      15.511 -18.703 -15.027  1.00  0.00           H  
ATOM   1899  HG2 LYS B 219      16.239 -17.872 -16.370  1.00  0.00           H  
ATOM   1900  HD3 LYS B 219      14.959 -19.257 -17.980  1.00  0.00           H  
ATOM   1901  HD2 LYS B 219      14.120 -20.051 -16.672  1.00  0.00           H  
ATOM   1902  HE3 LYS B 219      16.302 -20.991 -15.835  1.00  0.00           H  
ATOM   1903  HE2 LYS B 219      17.143 -20.206 -17.162  1.00  0.00           H  
ATOM   1904  HZ1 LYS B 219      15.833 -21.505 -18.686  1.00  0.00           H  
ATOM   1905  HZ2 LYS B 219      16.664 -22.475 -17.644  1.00  0.00           H  
ATOM   1906  HZ3 LYS B 219      15.045 -22.241 -17.439  1.00  0.00           H  
ATOM   1907  N   LEU B 220      12.007 -15.256 -15.170  1.00 30.00           N  
ATOM   1908  CA  LEU B 220      10.965 -14.270 -15.459  1.00 30.00           C  
ATOM   1909  C   LEU B 220      11.120 -12.983 -14.634  1.00 30.00           C  
ATOM   1910  O   LEU B 220      11.017 -11.900 -15.212  1.00 30.00           O  
ATOM   1911  CB  LEU B 220       9.571 -14.928 -15.318  1.00 30.00           C  
ATOM   1912  CG  LEU B 220       8.344 -13.997 -15.494  1.00 30.00           C  
ATOM   1913  CD1 LEU B 220       8.379 -13.163 -16.795  1.00 30.00           C  
ATOM   1914  CD2 LEU B 220       7.032 -14.795 -15.360  1.00 30.00           C  
ATOM   1915  H   LEU B 220      11.703 -16.110 -14.721  1.00  0.00           H  
ATOM   1916  HA  LEU B 220      11.091 -13.989 -16.506  1.00  0.00           H  
ATOM   1917  HB3 LEU B 220       9.504 -15.400 -14.336  1.00  0.00           H  
ATOM   1918  HB2 LEU B 220       9.503 -15.742 -16.041  1.00  0.00           H  
ATOM   1919  HG  LEU B 220       8.348 -13.296 -14.661  1.00  0.00           H  
ATOM   1920 HD11 LEU B 220       7.404 -13.104 -17.282  1.00  0.00           H  
ATOM   1921 HD12 LEU B 220       8.683 -12.138 -16.590  1.00  0.00           H  
ATOM   1922 HD13 LEU B 220       9.072 -13.579 -17.525  1.00  0.00           H  
ATOM   1923 HD21 LEU B 220       6.402 -14.365 -14.584  1.00  0.00           H  
ATOM   1924 HD22 LEU B 220       6.445 -14.815 -16.279  1.00  0.00           H  
ATOM   1925 HD23 LEU B 220       7.215 -15.832 -15.078  1.00  0.00           H  
ATOM   1926  N   LEU B 221      11.414 -13.116 -13.327  1.00 30.00           N  
ATOM   1927  CA  LEU B 221      11.720 -11.984 -12.448  1.00 30.00           C  
ATOM   1928  C   LEU B 221      12.974 -11.223 -12.907  1.00 30.00           C  
ATOM   1929  O   LEU B 221      12.912 -10.002 -13.027  1.00 30.00           O  
ATOM   1930  CB  LEU B 221      11.858 -12.454 -10.981  1.00 30.00           C  
ATOM   1931  CG  LEU B 221      12.138 -11.312  -9.970  1.00 30.00           C  
ATOM   1932  CD1 LEU B 221      10.971 -10.312  -9.885  1.00 30.00           C  
ATOM   1933  CD2 LEU B 221      12.515 -11.866  -8.588  1.00 30.00           C  
ATOM   1934  H   LEU B 221      11.475 -14.037 -12.914  1.00  0.00           H  
ATOM   1935  HA  LEU B 221      10.873 -11.299 -12.508  1.00  0.00           H  
ATOM   1936  HB3 LEU B 221      12.663 -13.190 -10.929  1.00  0.00           H  
ATOM   1937  HB2 LEU B 221      10.954 -12.986 -10.681  1.00  0.00           H  
ATOM   1938  HG  LEU B 221      13.019 -10.758 -10.292  1.00  0.00           H  
ATOM   1939 HD11 LEU B 221      10.942  -9.802  -8.923  1.00  0.00           H  
ATOM   1940 HD12 LEU B 221      11.057  -9.541 -10.651  1.00  0.00           H  
ATOM   1941 HD13 LEU B 221      10.010 -10.808 -10.021  1.00  0.00           H  
ATOM   1942 HD21 LEU B 221      13.242 -11.222  -8.094  1.00  0.00           H  
ATOM   1943 HD22 LEU B 221      11.645 -11.948  -7.939  1.00  0.00           H  
ATOM   1944 HD23 LEU B 221      12.964 -12.857  -8.659  1.00  0.00           H  
ATOM   1945  N   GLY B 222      14.067 -11.961 -13.169  1.00 30.00           N  
ATOM   1946  CA  GLY B 222      15.363 -11.414 -13.569  1.00 30.00           C  
ATOM   1947  C   GLY B 222      15.294 -10.666 -14.908  1.00 30.00           C  
ATOM   1948  O   GLY B 222      15.982  -9.660 -15.063  1.00 30.00           O  
ATOM   1949  H   GLY B 222      14.023 -12.964 -13.043  1.00  0.00           H  
ATOM   1950  HA3 GLY B 222      16.077 -12.233 -13.658  1.00  0.00           H  
ATOM   1951  HA2 GLY B 222      15.733 -10.747 -12.789  1.00  0.00           H  
ATOM   1952  N   SER B 223      14.440 -11.119 -15.843  1.00 30.00           N  
ATOM   1953  CA  SER B 223      14.196 -10.477 -17.134  1.00 30.00           C  
ATOM   1954  C   SER B 223      13.495  -9.112 -17.002  1.00 30.00           C  
ATOM   1955  O   SER B 223      13.955  -8.150 -17.617  1.00 30.00           O  
ATOM   1956  CB  SER B 223      13.419 -11.450 -18.045  1.00 30.00           C  
ATOM   1957  OG  SER B 223      13.147 -10.892 -19.317  1.00 30.00           O  
ATOM   1958  H   SER B 223      13.908 -11.959 -15.657  1.00  0.00           H  
ATOM   1959  HA  SER B 223      15.170 -10.298 -17.597  1.00  0.00           H  
ATOM   1960  HB3 SER B 223      12.474 -11.738 -17.582  1.00  0.00           H  
ATOM   1961  HB2 SER B 223      13.991 -12.367 -18.191  1.00  0.00           H  
ATOM   1962  HG  SER B 223      13.980 -10.768 -19.781  1.00  0.00           H  
ATOM   1963  N   VAL B 224      12.414  -9.046 -16.204  1.00 30.00           N  
ATOM   1964  CA  VAL B 224      11.618  -7.828 -16.028  1.00 30.00           C  
ATOM   1965  C   VAL B 224      12.317  -6.794 -15.116  1.00 30.00           C  
ATOM   1966  O   VAL B 224      12.212  -5.600 -15.393  1.00 30.00           O  
ATOM   1967  CB  VAL B 224      10.182  -8.145 -15.515  1.00 30.00           C  
ATOM   1968  CG1 VAL B 224       9.300  -6.905 -15.255  1.00 30.00           C  
ATOM   1969  CG2 VAL B 224       9.442  -9.047 -16.520  1.00 30.00           C  
ATOM   1970  H   VAL B 224      12.097  -9.870 -15.710  1.00  0.00           H  
ATOM   1971  HA  VAL B 224      11.511  -7.359 -17.009  1.00  0.00           H  
ATOM   1972  HB  VAL B 224      10.266  -8.693 -14.575  1.00  0.00           H  
ATOM   1973 HG11 VAL B 224       8.307  -7.195 -14.908  1.00  0.00           H  
ATOM   1974 HG12 VAL B 224       9.715  -6.245 -14.500  1.00  0.00           H  
ATOM   1975 HG13 VAL B 224       9.169  -6.318 -16.164  1.00  0.00           H  
ATOM   1976 HG21 VAL B 224       8.433  -9.278 -16.184  1.00  0.00           H  
ATOM   1977 HG22 VAL B 224       9.355  -8.558 -17.491  1.00  0.00           H  
ATOM   1978 HG23 VAL B 224       9.954  -9.995 -16.676  1.00  0.00           H  
ATOM   1979  N   VAL B 225      13.079  -7.257 -14.107  1.00 30.00           N  
ATOM   1980  CA  VAL B 225      13.964  -6.419 -13.287  1.00 30.00           C  
ATOM   1981  C   VAL B 225      15.121  -5.813 -14.110  1.00 30.00           C  
ATOM   1982  O   VAL B 225      15.435  -4.639 -13.911  1.00 30.00           O  
ATOM   1983  CB  VAL B 225      14.534  -7.203 -12.064  1.00 30.00           C  
ATOM   1984  CG1 VAL B 225      15.719  -6.534 -11.330  1.00 30.00           C  
ATOM   1985  CG2 VAL B 225      13.424  -7.487 -11.037  1.00 30.00           C  
ATOM   1986  H   VAL B 225      13.112  -8.251 -13.921  1.00  0.00           H  
ATOM   1987  HA  VAL B 225      13.370  -5.585 -12.910  1.00  0.00           H  
ATOM   1988  HB  VAL B 225      14.889  -8.168 -12.427  1.00  0.00           H  
ATOM   1989 HG11 VAL B 225      15.978  -7.084 -10.425  1.00  0.00           H  
ATOM   1990 HG12 VAL B 225      16.621  -6.506 -11.943  1.00  0.00           H  
ATOM   1991 HG13 VAL B 225      15.478  -5.512 -11.036  1.00  0.00           H  
ATOM   1992 HG21 VAL B 225      13.761  -8.188 -10.273  1.00  0.00           H  
ATOM   1993 HG22 VAL B 225      13.116  -6.572 -10.532  1.00  0.00           H  
ATOM   1994 HG23 VAL B 225      12.537  -7.913 -11.504  1.00  0.00           H  
ATOM   1995  N   TYR B 226      15.695  -6.599 -15.042  1.00 30.00           N  
ATOM   1996  CA  TYR B 226      16.732  -6.142 -15.967  1.00 30.00           C  
ATOM   1997  C   TYR B 226      16.225  -5.082 -16.962  1.00 30.00           C  
ATOM   1998  O   TYR B 226      16.925  -4.094 -17.183  1.00 30.00           O  
ATOM   1999  CB  TYR B 226      17.391  -7.338 -16.689  1.00 30.00           C  
ATOM   2000  CG  TYR B 226      18.456  -6.931 -17.693  1.00 30.00           C  
ATOM   2001  CD1 TYR B 226      19.722  -6.516 -17.234  1.00 30.00           C  
ATOM   2002  CD2 TYR B 226      18.163  -6.891 -19.073  1.00 30.00           C  
ATOM   2003  CE1 TYR B 226      20.684  -6.039 -18.145  1.00 30.00           C  
ATOM   2004  CE2 TYR B 226      19.123  -6.411 -19.984  1.00 30.00           C  
ATOM   2005  CZ  TYR B 226      20.381  -5.978 -19.519  1.00 30.00           C  
ATOM   2006  OH  TYR B 226      21.304  -5.496 -20.401  1.00 30.00           O  
ATOM   2007  H   TYR B 226      15.396  -7.559 -15.143  1.00  0.00           H  
ATOM   2008  HA  TYR B 226      17.508  -5.674 -15.359  1.00  0.00           H  
ATOM   2009  HB3 TYR B 226      16.635  -7.933 -17.201  1.00  0.00           H  
ATOM   2010  HB2 TYR B 226      17.854  -7.999 -15.956  1.00  0.00           H  
ATOM   2011  HD1 TYR B 226      19.950  -6.535 -16.178  1.00  0.00           H  
ATOM   2012  HD2 TYR B 226      17.191  -7.198 -19.432  1.00  0.00           H  
ATOM   2013  HE1 TYR B 226      21.646  -5.709 -17.782  1.00  0.00           H  
ATOM   2014  HE2 TYR B 226      18.890  -6.365 -21.037  1.00  0.00           H  
ATOM   2015  HH  TYR B 226      22.124  -5.229 -19.980  1.00  0.00           H  
ATOM   2016  N   ALA B 227      15.026  -5.300 -17.529  1.00 30.00           N  
ATOM   2017  CA  ALA B 227      14.393  -4.408 -18.503  1.00 30.00           C  
ATOM   2018  C   ALA B 227      14.089  -3.000 -17.960  1.00 30.00           C  
ATOM   2019  O   ALA B 227      14.175  -2.042 -18.726  1.00 30.00           O  
ATOM   2020  CB  ALA B 227      13.112  -5.070 -19.029  1.00 30.00           C  
ATOM   2021  H   ALA B 227      14.521  -6.148 -17.308  1.00  0.00           H  
ATOM   2022  HA  ALA B 227      15.084  -4.295 -19.340  1.00  0.00           H  
ATOM   2023  HB1 ALA B 227      12.611  -4.439 -19.765  1.00  0.00           H  
ATOM   2024  HB2 ALA B 227      13.333  -6.023 -19.512  1.00  0.00           H  
ATOM   2025  HB3 ALA B 227      12.403  -5.266 -18.224  1.00  0.00           H  
ATOM   2026  N   HIS B 228      13.769  -2.909 -16.657  1.00 30.00           N  
ATOM   2027  CA  HIS B 228      13.397  -1.672 -15.965  1.00 30.00           C  
ATOM   2028  C   HIS B 228      14.512  -1.151 -15.039  1.00 30.00           C  
ATOM   2029  O   HIS B 228      14.204  -0.411 -14.105  1.00 30.00           O  
ATOM   2030  CB  HIS B 228      12.081  -1.888 -15.184  1.00 30.00           C  
ATOM   2031  CG  HIS B 228      10.880  -2.207 -16.036  1.00 30.00           C  
ATOM   2032  ND1 HIS B 228      10.643  -3.464 -16.563  1.00 30.00           N  
ATOM   2033  CD2 HIS B 228       9.816  -1.431 -16.438  1.00 30.00           C  
ATOM   2034  CE1 HIS B 228       9.509  -3.393 -17.261  1.00 30.00           C  
ATOM   2035  NE2 HIS B 228       8.946  -2.191 -17.223  1.00 30.00           N  
ATOM   2036  H   HIS B 228      13.744  -3.750 -16.098  1.00  0.00           H  
ATOM   2037  HA  HIS B 228      13.215  -0.888 -16.698  1.00  0.00           H  
ATOM   2038  HB3 HIS B 228      11.821  -0.996 -14.613  1.00  0.00           H  
ATOM   2039  HB2 HIS B 228      12.203  -2.691 -14.456  1.00  0.00           H  
ATOM   2040  HD1 HIS B 228      11.220  -4.285 -16.425  1.00  0.00           H  
ATOM   2041  HD2 HIS B 228       9.615  -0.390 -16.233  1.00  0.00           H  
ATOM   2042  HE1 HIS B 228       9.082  -4.232 -17.790  1.00  0.00           H  
ATOM   2043  N   SER B 229      15.779  -1.529 -15.295  1.00 30.00           N  
ATOM   2044  CA  SER B 229      16.938  -1.201 -14.453  1.00 30.00           C  
ATOM   2045  C   SER B 229      17.137   0.298 -14.165  1.00 30.00           C  
ATOM   2046  O   SER B 229      17.534   0.637 -13.053  1.00 30.00           O  
ATOM   2047  CB  SER B 229      18.221  -1.787 -15.076  1.00 30.00           C  
ATOM   2048  OG  SER B 229      18.339  -3.159 -14.772  1.00 30.00           O  
ATOM   2049  H   SER B 229      15.959  -2.136 -16.082  1.00  0.00           H  
ATOM   2050  HA  SER B 229      16.773  -1.678 -13.484  1.00  0.00           H  
ATOM   2051  HB3 SER B 229      19.112  -1.298 -14.678  1.00  0.00           H  
ATOM   2052  HB2 SER B 229      18.241  -1.644 -16.158  1.00  0.00           H  
ATOM   2053  HG  SER B 229      17.709  -3.642 -15.315  1.00  0.00           H  
ATOM   2054  N   LYS B 230      16.848   1.160 -15.153  1.00 30.00           N  
ATOM   2055  CA  LYS B 230      17.078   2.600 -15.061  1.00 30.00           C  
ATOM   2056  C   LYS B 230      15.993   3.325 -14.244  1.00 30.00           C  
ATOM   2057  O   LYS B 230      16.339   4.202 -13.453  1.00 30.00           O  
ATOM   2058  CB  LYS B 230      17.237   3.159 -16.486  1.00 30.00           C  
ATOM   2059  CG  LYS B 230      17.947   4.525 -16.546  1.00 30.00           C  
ATOM   2060  CD  LYS B 230      18.377   4.942 -17.965  1.00 30.00           C  
ATOM   2061  CE  LYS B 230      19.411   3.993 -18.605  1.00 30.00           C  
ATOM   2062  NZ  LYS B 230      19.924   4.513 -19.883  1.00 30.00           N1+
ATOM   2063  H   LYS B 230      16.484   0.814 -16.030  1.00  0.00           H  
ATOM   2064  HA  LYS B 230      18.026   2.750 -14.540  1.00  0.00           H  
ATOM   2065  HB3 LYS B 230      16.277   3.194 -17.004  1.00  0.00           H  
ATOM   2066  HB2 LYS B 230      17.845   2.441 -17.034  1.00  0.00           H  
ATOM   2067  HG3 LYS B 230      18.826   4.512 -15.901  1.00  0.00           H  
ATOM   2068  HG2 LYS B 230      17.289   5.289 -16.135  1.00  0.00           H  
ATOM   2069  HD3 LYS B 230      18.782   5.954 -17.915  1.00  0.00           H  
ATOM   2070  HD2 LYS B 230      17.491   5.005 -18.599  1.00  0.00           H  
ATOM   2071  HE3 LYS B 230      18.978   3.013 -18.802  1.00  0.00           H  
ATOM   2072  HE2 LYS B 230      20.256   3.845 -17.931  1.00  0.00           H  
ATOM   2073  HZ1 LYS B 230      20.375   5.404 -19.730  1.00  0.00           H  
ATOM   2074  HZ2 LYS B 230      20.593   3.862 -20.269  1.00  0.00           H  
ATOM   2075  HZ3 LYS B 230      19.159   4.631 -20.532  1.00  0.00           H  
ATOM   2076  N   GLU B 231      14.719   2.921 -14.409  1.00 30.00           N  
ATOM   2077  CA  GLU B 231      13.587   3.435 -13.632  1.00 30.00           C  
ATOM   2078  C   GLU B 231      13.572   2.919 -12.183  1.00 30.00           C  
ATOM   2079  O   GLU B 231      13.210   3.685 -11.290  1.00 30.00           O  
ATOM   2080  CB  GLU B 231      12.243   3.143 -14.333  1.00 30.00           C  
ATOM   2081  CG  GLU B 231      12.100   3.760 -15.749  1.00 30.00           C  
ATOM   2082  CD  GLU B 231      12.582   2.922 -16.942  1.00 30.00           C  
ATOM   2083  OE1 GLU B 231      12.925   1.734 -16.757  1.00 30.00           O  
ATOM   2084  OE2 GLU B 231      12.596   3.508 -18.047  1.00 30.00           O1-
ATOM   2085  H   GLU B 231      14.498   2.202 -15.085  1.00  0.00           H  
ATOM   2086  HA  GLU B 231      13.690   4.519 -13.572  1.00  0.00           H  
ATOM   2087  HB3 GLU B 231      11.453   3.571 -13.716  1.00  0.00           H  
ATOM   2088  HB2 GLU B 231      12.037   2.072 -14.339  1.00  0.00           H  
ATOM   2089  HG3 GLU B 231      12.588   4.735 -15.774  1.00  0.00           H  
ATOM   2090  HG2 GLU B 231      11.049   3.955 -15.945  1.00  0.00           H  
ATOM   2091  N   LEU B 232      13.992   1.658 -11.965  1.00 30.00           N  
ATOM   2092  CA  LEU B 232      14.132   1.059 -10.635  1.00 30.00           C  
ATOM   2093  C   LEU B 232      15.260   1.703  -9.818  1.00 30.00           C  
ATOM   2094  O   LEU B 232      15.023   2.032  -8.659  1.00 30.00           O  
ATOM   2095  CB  LEU B 232      14.356  -0.467 -10.734  1.00 30.00           C  
ATOM   2096  CG  LEU B 232      13.085  -1.289 -11.033  1.00 30.00           C  
ATOM   2097  CD1 LEU B 232      13.443  -2.768 -11.292  1.00 30.00           C  
ATOM   2098  CD2 LEU B 232      12.015  -1.136  -9.929  1.00 30.00           C  
ATOM   2099  H   LEU B 232      14.253   1.075 -12.750  1.00  0.00           H  
ATOM   2100  HA  LEU B 232      13.205   1.249 -10.091  1.00  0.00           H  
ATOM   2101  HB3 LEU B 232      14.775  -0.841  -9.797  1.00  0.00           H  
ATOM   2102  HB2 LEU B 232      15.118  -0.664 -11.490  1.00  0.00           H  
ATOM   2103  HG  LEU B 232      12.653  -0.903 -11.957  1.00  0.00           H  
ATOM   2104 HD11 LEU B 232      13.053  -3.440 -10.527  1.00  0.00           H  
ATOM   2105 HD12 LEU B 232      13.043  -3.101 -12.249  1.00  0.00           H  
ATOM   2106 HD13 LEU B 232      14.521  -2.930 -11.328  1.00  0.00           H  
ATOM   2107 HD21 LEU B 232      11.549  -2.083  -9.656  1.00  0.00           H  
ATOM   2108 HD22 LEU B 232      12.427  -0.711  -9.013  1.00  0.00           H  
ATOM   2109 HD23 LEU B 232      11.214  -0.478 -10.263  1.00  0.00           H  
ATOM   2110  N   VAL B 233      16.445   1.897 -10.425  1.00 30.00           N  
ATOM   2111  CA  VAL B 233      17.594   2.538  -9.775  1.00 30.00           C  
ATOM   2112  C   VAL B 233      17.370   4.039  -9.489  1.00 30.00           C  
ATOM   2113  O   VAL B 233      17.906   4.526  -8.495  1.00 30.00           O  
ATOM   2114  CB  VAL B 233      18.912   2.303 -10.573  1.00 30.00           C  
ATOM   2115  CG1 VAL B 233      20.104   3.215 -10.209  1.00 30.00           C  
ATOM   2116  CG2 VAL B 233      19.354   0.832 -10.440  1.00 30.00           C  
ATOM   2117  H   VAL B 233      16.581   1.591 -11.379  1.00  0.00           H  
ATOM   2118  HA  VAL B 233      17.713   2.056  -8.802  1.00  0.00           H  
ATOM   2119  HB  VAL B 233      18.696   2.486 -11.627  1.00  0.00           H  
ATOM   2120 HG11 VAL B 233      21.003   2.914 -10.747  1.00  0.00           H  
ATOM   2121 HG12 VAL B 233      19.920   4.257 -10.472  1.00  0.00           H  
ATOM   2122 HG13 VAL B 233      20.329   3.168  -9.143  1.00  0.00           H  
ATOM   2123 HG21 VAL B 233      20.202   0.615 -11.090  1.00  0.00           H  
ATOM   2124 HG22 VAL B 233      19.654   0.603  -9.417  1.00  0.00           H  
ATOM   2125 HG23 VAL B 233      18.556   0.139 -10.705  1.00  0.00           H  
ATOM   2126  N   THR B 234      16.528   4.720 -10.291  1.00 30.00           N  
ATOM   2127  CA  THR B 234      16.036   6.072  -9.996  1.00 30.00           C  
ATOM   2128  C   THR B 234      15.166   6.097  -8.720  1.00 30.00           C  
ATOM   2129  O   THR B 234      15.388   6.960  -7.872  1.00 30.00           O  
ATOM   2130  CB  THR B 234      15.219   6.666 -11.180  1.00 30.00           C  
ATOM   2131  OG1 THR B 234      16.091   6.882 -12.270  1.00 30.00           O  
ATOM   2132  CG2 THR B 234      14.476   7.990 -10.907  1.00 30.00           C  
ATOM   2133  H   THR B 234      16.119   4.257 -11.090  1.00  0.00           H  
ATOM   2134  HA  THR B 234      16.904   6.711  -9.819  1.00  0.00           H  
ATOM   2135  HB  THR B 234      14.484   5.936 -11.515  1.00  0.00           H  
ATOM   2136  HG1 THR B 234      16.373   6.026 -12.609  1.00  0.00           H  
ATOM   2137 HG21 THR B 234      14.060   8.404 -11.826  1.00  0.00           H  
ATOM   2138 HG22 THR B 234      13.643   7.858 -10.216  1.00  0.00           H  
ATOM   2139 HG23 THR B 234      15.145   8.737 -10.482  1.00  0.00           H  
ATOM   2140  N   ALA B 235      14.235   5.132  -8.590  1.00 30.00           N  
ATOM   2141  CA  ALA B 235      13.359   4.975  -7.426  1.00 30.00           C  
ATOM   2142  C   ALA B 235      14.103   4.564  -6.143  1.00 30.00           C  
ATOM   2143  O   ALA B 235      13.776   5.088  -5.079  1.00 30.00           O  
ATOM   2144  CB  ALA B 235      12.239   3.973  -7.752  1.00 30.00           C  
ATOM   2145  H   ALA B 235      14.117   4.451  -9.328  1.00  0.00           H  
ATOM   2146  HA  ALA B 235      12.891   5.943  -7.236  1.00  0.00           H  
ATOM   2147  HB1 ALA B 235      11.553   3.861  -6.911  1.00  0.00           H  
ATOM   2148  HB2 ALA B 235      11.651   4.310  -8.607  1.00  0.00           H  
ATOM   2149  HB3 ALA B 235      12.631   2.985  -7.991  1.00  0.00           H  
ATOM   2150  N   TRP B 236      15.094   3.663  -6.262  1.00 30.00           N  
ATOM   2151  CA  TRP B 236      15.918   3.194  -5.146  1.00 30.00           C  
ATOM   2152  C   TRP B 236      16.911   4.244  -4.645  1.00 30.00           C  
ATOM   2153  O   TRP B 236      17.100   4.323  -3.435  1.00 30.00           O  
ATOM   2154  CB  TRP B 236      16.658   1.895  -5.513  1.00 30.00           C  
ATOM   2155  CG  TRP B 236      15.812   0.698  -5.832  1.00 30.00           C  
ATOM   2156  CD1 TRP B 236      14.537   0.494  -5.427  1.00 30.00           C  
ATOM   2157  CD2 TRP B 236      16.202  -0.514  -6.547  1.00 30.00           C  
ATOM   2158  NE1 TRP B 236      14.103  -0.732  -5.878  1.00 30.00           N  
ATOM   2159  CE3 TRP B 236      17.386  -0.959  -7.181  1.00 30.00           C  
ATOM   2160  CE2 TRP B 236      15.084  -1.401  -6.573  1.00 30.00           C  
ATOM   2161  CZ3 TRP B 236      17.448  -2.221  -7.809  1.00 30.00           C  
ATOM   2162  CZ2 TRP B 236      15.130  -2.657  -7.202  1.00 30.00           C  
ATOM   2163  CH2 TRP B 236      16.323  -3.069  -7.822  1.00 30.00           C  
ATOM   2164  H   TRP B 236      15.281   3.247  -7.166  1.00  0.00           H  
ATOM   2165  HA  TRP B 236      15.256   2.978  -4.305  1.00  0.00           H  
ATOM   2166  HB3 TRP B 236      17.310   1.601  -4.689  1.00  0.00           H  
ATOM   2167  HB2 TRP B 236      17.313   2.075  -6.367  1.00  0.00           H  
ATOM   2168  HD1 TRP B 236      13.951   1.185  -4.840  1.00  0.00           H  
ATOM   2169  HE1 TRP B 236      13.185  -1.104  -5.669  1.00  0.00           H  
ATOM   2170  HE3 TRP B 236      18.256  -0.320  -7.188  1.00  0.00           H  
ATOM   2171  HZ3 TRP B 236      18.364  -2.537  -8.288  1.00  0.00           H  
ATOM   2172  HZ2 TRP B 236      14.263  -3.299  -7.209  1.00  0.00           H  
ATOM   2173  HH2 TRP B 236      16.375  -4.031  -8.309  1.00  0.00           H  
ATOM   2174  N   TYR B 237      17.503   5.037  -5.555  1.00 30.00           N  
ATOM   2175  CA  TYR B 237      18.412   6.130  -5.212  1.00 30.00           C  
ATOM   2176  C   TYR B 237      17.696   7.271  -4.471  1.00 30.00           C  
ATOM   2177  O   TYR B 237      18.157   7.675  -3.404  1.00 30.00           O  
ATOM   2178  CB  TYR B 237      19.147   6.628  -6.475  1.00 30.00           C  
ATOM   2179  CG  TYR B 237      20.060   7.820  -6.244  1.00 30.00           C  
ATOM   2180  CD1 TYR B 237      21.277   7.647  -5.552  1.00 30.00           C  
ATOM   2181  CD2 TYR B 237      19.677   9.106  -6.677  1.00 30.00           C  
ATOM   2182  CE1 TYR B 237      22.100   8.757  -5.285  1.00 30.00           C  
ATOM   2183  CE2 TYR B 237      20.502  10.216  -6.411  1.00 30.00           C  
ATOM   2184  CZ  TYR B 237      21.713  10.042  -5.713  1.00 30.00           C  
ATOM   2185  OH  TYR B 237      22.512  11.114  -5.445  1.00 30.00           O  
ATOM   2186  H   TYR B 237      17.313   4.902  -6.540  1.00  0.00           H  
ATOM   2187  HA  TYR B 237      19.166   5.723  -4.535  1.00  0.00           H  
ATOM   2188  HB3 TYR B 237      18.419   6.896  -7.243  1.00  0.00           H  
ATOM   2189  HB2 TYR B 237      19.744   5.818  -6.897  1.00  0.00           H  
ATOM   2190  HD1 TYR B 237      21.574   6.666  -5.211  1.00  0.00           H  
ATOM   2191  HD2 TYR B 237      18.744   9.249  -7.201  1.00  0.00           H  
ATOM   2192  HE1 TYR B 237      23.027   8.622  -4.747  1.00  0.00           H  
ATOM   2193  HE2 TYR B 237      20.195  11.199  -6.738  1.00  0.00           H  
ATOM   2194  HH  TYR B 237      22.159  11.945  -5.769  1.00  0.00           H  
ATOM   2195  N   ILE B 238      16.582   7.757  -5.046  1.00 30.00           N  
ATOM   2196  CA  ILE B 238      15.801   8.868  -4.500  1.00 30.00           C  
ATOM   2197  C   ILE B 238      15.022   8.481  -3.226  1.00 30.00           C  
ATOM   2198  O   ILE B 238      14.928   9.308  -2.318  1.00 30.00           O  
ATOM   2199  CB  ILE B 238      14.859   9.489  -5.578  1.00 30.00           C  
ATOM   2200  CG1 ILE B 238      15.719  10.154  -6.682  1.00 30.00           C  
ATOM   2201  CG2 ILE B 238      13.822  10.497  -5.027  1.00 30.00           C  
ATOM   2202  CD1 ILE B 238      14.937  10.664  -7.898  1.00 30.00           C  
ATOM   2203  H   ILE B 238      16.258   7.370  -5.923  1.00  0.00           H  
ATOM   2204  HA  ILE B 238      16.510   9.644  -4.203  1.00  0.00           H  
ATOM   2205  HB  ILE B 238      14.299   8.675  -6.041  1.00  0.00           H  
ATOM   2206 HG13 ILE B 238      16.467   9.452  -7.047  1.00  0.00           H  
ATOM   2207 HG12 ILE B 238      16.279  10.986  -6.252  1.00  0.00           H  
ATOM   2208 HG21 ILE B 238      13.230  10.942  -5.826  1.00  0.00           H  
ATOM   2209 HG22 ILE B 238      13.107  10.028  -4.351  1.00  0.00           H  
ATOM   2210 HG23 ILE B 238      14.310  11.311  -4.490  1.00  0.00           H  
ATOM   2211 HD11 ILE B 238      15.551  10.630  -8.799  1.00  0.00           H  
ATOM   2212 HD12 ILE B 238      14.045  10.066  -8.087  1.00  0.00           H  
ATOM   2213 HD13 ILE B 238      14.634  11.700  -7.750  1.00  0.00           H  
ATOM   2214  N   GLY B 239      14.541   7.227  -3.148  1.00 30.00           N  
ATOM   2215  CA  GLY B 239      13.898   6.668  -1.958  1.00 30.00           C  
ATOM   2216  C   GLY B 239      14.908   6.509  -0.810  1.00 30.00           C  
ATOM   2217  O   GLY B 239      14.584   6.853   0.325  1.00 30.00           O  
ATOM   2218  H   GLY B 239      14.647   6.605  -3.939  1.00  0.00           H  
ATOM   2219  HA3 GLY B 239      13.478   5.692  -2.202  1.00  0.00           H  
ATOM   2220  HA2 GLY B 239      13.070   7.307  -1.646  1.00  0.00           H  
ATOM   2221  N   PHE B 240      16.136   6.047  -1.110  1.00 30.00           N  
ATOM   2222  CA  PHE B 240      17.245   5.923  -0.159  1.00 30.00           C  
ATOM   2223  C   PHE B 240      17.706   7.258   0.452  1.00 30.00           C  
ATOM   2224  O   PHE B 240      17.944   7.310   1.659  1.00 30.00           O  
ATOM   2225  CB  PHE B 240      18.408   5.141  -0.808  1.00 30.00           C  
ATOM   2226  CG  PHE B 240      19.721   5.129  -0.052  1.00 30.00           C  
ATOM   2227  CD1 PHE B 240      19.886   4.287   1.067  1.00 30.00           C  
ATOM   2228  CD2 PHE B 240      20.726   6.069  -0.365  1.00 30.00           C  
ATOM   2229  CE1 PHE B 240      21.066   4.334   1.796  1.00 30.00           C  
ATOM   2230  CE2 PHE B 240      21.896   6.104   0.379  1.00 30.00           C  
ATOM   2231  CZ  PHE B 240      22.071   5.227   1.443  1.00 30.00           C  
ATOM   2232  H   PHE B 240      16.346   5.782  -2.063  1.00  0.00           H  
ATOM   2233  HA  PHE B 240      16.881   5.316   0.673  1.00  0.00           H  
ATOM   2234  HB3 PHE B 240      18.609   5.537  -1.803  1.00  0.00           H  
ATOM   2235  HB2 PHE B 240      18.107   4.104  -0.947  1.00  0.00           H  
ATOM   2236  HD1 PHE B 240      19.102   3.601   1.352  1.00  0.00           H  
ATOM   2237  HD2 PHE B 240      20.591   6.760  -1.185  1.00  0.00           H  
ATOM   2238  HE1 PHE B 240      21.201   3.676   2.642  1.00  0.00           H  
ATOM   2239  HE2 PHE B 240      22.671   6.813   0.131  1.00  0.00           H  
ATOM   2240  HZ  PHE B 240      22.987   5.256   2.014  1.00  0.00           H  
ATOM   2241  N   LEU B 241      17.810   8.311  -0.380  1.00 30.00           N  
ATOM   2242  CA  LEU B 241      18.139   9.662   0.080  1.00 30.00           C  
ATOM   2243  C   LEU B 241      17.034  10.262   0.957  1.00 30.00           C  
ATOM   2244  O   LEU B 241      17.359  10.892   1.961  1.00 30.00           O  
ATOM   2245  CB  LEU B 241      18.423  10.607  -1.108  1.00 30.00           C  
ATOM   2246  CG  LEU B 241      19.788  10.409  -1.794  1.00 30.00           C  
ATOM   2247  CD1 LEU B 241      19.911  11.380  -2.982  1.00 30.00           C  
ATOM   2248  CD2 LEU B 241      20.973  10.559  -0.813  1.00 30.00           C  
ATOM   2249  H   LEU B 241      17.630   8.196  -1.369  1.00  0.00           H  
ATOM   2250  HA  LEU B 241      19.026   9.587   0.710  1.00  0.00           H  
ATOM   2251  HB3 LEU B 241      18.378  11.641  -0.760  1.00  0.00           H  
ATOM   2252  HB2 LEU B 241      17.625  10.511  -1.846  1.00  0.00           H  
ATOM   2253  HG  LEU B 241      19.831   9.396  -2.196  1.00  0.00           H  
ATOM   2254 HD11 LEU B 241      20.947  11.616  -3.223  1.00  0.00           H  
ATOM   2255 HD12 LEU B 241      19.463  10.941  -3.874  1.00  0.00           H  
ATOM   2256 HD13 LEU B 241      19.397  12.323  -2.795  1.00  0.00           H  
ATOM   2257 HD21 LEU B 241      21.781  11.167  -1.219  1.00  0.00           H  
ATOM   2258 HD22 LEU B 241      20.674  11.029   0.125  1.00  0.00           H  
ATOM   2259 HD23 LEU B 241      21.398   9.585  -0.571  1.00  0.00           H  
ATOM   2260  N   CYS B 242      15.763  10.028   0.581  1.00 30.00           N  
ATOM   2261  CA  CYS B 242      14.590  10.465   1.333  1.00 30.00           C  
ATOM   2262  C   CYS B 242      14.513   9.804   2.725  1.00 30.00           C  
ATOM   2263  O   CYS B 242      14.172  10.496   3.680  1.00 30.00           O  
ATOM   2264  CB  CYS B 242      13.292  10.290   0.518  1.00 30.00           C  
ATOM   2265  SG  CYS B 242      11.890  11.143   1.297  1.00 30.00           S  
ATOM   2266  H   CYS B 242      15.583   9.507  -0.267  1.00  0.00           H  
ATOM   2267  HA  CYS B 242      14.719  11.537   1.498  1.00  0.00           H  
ATOM   2268  HB3 CYS B 242      13.049   9.235   0.383  1.00  0.00           H  
ATOM   2269  HB2 CYS B 242      13.417  10.716  -0.478  1.00  0.00           H  
ATOM   2270  HG  CYS B 242      11.843  10.373   2.388  1.00  0.00           H  
ATOM   2271  N   LEU B 243      14.906   8.519   2.825  1.00 30.00           N  
ATOM   2272  CA  LEU B 243      15.069   7.780   4.081  1.00 30.00           C  
ATOM   2273  C   LEU B 243      16.093   8.429   5.023  1.00 30.00           C  
ATOM   2274  O   LEU B 243      15.708   8.828   6.121  1.00 30.00           O  
ATOM   2275  CB  LEU B 243      15.368   6.289   3.787  1.00 30.00           C  
ATOM   2276  CG  LEU B 243      15.802   5.417   4.994  1.00 30.00           C  
ATOM   2277  CD1 LEU B 243      14.755   5.402   6.124  1.00 30.00           C  
ATOM   2278  CD2 LEU B 243      16.189   3.997   4.537  1.00 30.00           C  
ATOM   2279  H   LEU B 243      15.166   8.020   1.985  1.00  0.00           H  
ATOM   2280  HA  LEU B 243      14.115   7.825   4.599  1.00  0.00           H  
ATOM   2281  HB3 LEU B 243      16.154   6.231   3.036  1.00  0.00           H  
ATOM   2282  HB2 LEU B 243      14.491   5.844   3.318  1.00  0.00           H  
ATOM   2283  HG  LEU B 243      16.718   5.838   5.410  1.00  0.00           H  
ATOM   2284 HD11 LEU B 243      14.600   4.402   6.526  1.00  0.00           H  
ATOM   2285 HD12 LEU B 243      15.077   6.028   6.956  1.00  0.00           H  
ATOM   2286 HD13 LEU B 243      13.785   5.772   5.792  1.00  0.00           H  
ATOM   2287 HD21 LEU B 243      17.169   3.718   4.923  1.00  0.00           H  
ATOM   2288 HD22 LEU B 243      15.479   3.240   4.868  1.00  0.00           H  
ATOM   2289 HD23 LEU B 243      16.241   3.924   3.451  1.00  0.00           H  
ATOM   2290  N   ILE B 244      17.359   8.526   4.578  1.00 30.00           N  
ATOM   2291  CA  ILE B 244      18.465   9.080   5.366  1.00 30.00           C  
ATOM   2292  C   ILE B 244      18.241  10.535   5.816  1.00 30.00           C  
ATOM   2293  O   ILE B 244      18.552  10.853   6.965  1.00 30.00           O  
ATOM   2294  CB  ILE B 244      19.839   8.914   4.637  1.00 30.00           C  
ATOM   2295  CG1 ILE B 244      20.339   7.468   4.854  1.00 30.00           C  
ATOM   2296  CG2 ILE B 244      20.946   9.932   5.021  1.00 30.00           C  
ATOM   2297  CD1 ILE B 244      21.648   7.124   4.135  1.00 30.00           C  
ATOM   2298  H   ILE B 244      17.593   8.182   3.656  1.00  0.00           H  
ATOM   2299  HA  ILE B 244      18.500   8.492   6.286  1.00  0.00           H  
ATOM   2300  HB  ILE B 244      19.661   9.039   3.567  1.00  0.00           H  
ATOM   2301 HG13 ILE B 244      19.571   6.761   4.538  1.00  0.00           H  
ATOM   2302 HG12 ILE B 244      20.483   7.294   5.921  1.00  0.00           H  
ATOM   2303 HG21 ILE B 244      21.869   9.753   4.471  1.00  0.00           H  
ATOM   2304 HG22 ILE B 244      20.666  10.958   4.784  1.00  0.00           H  
ATOM   2305 HG23 ILE B 244      21.182   9.880   6.084  1.00  0.00           H  
ATOM   2306 HD11 ILE B 244      21.780   6.044   4.090  1.00  0.00           H  
ATOM   2307 HD12 ILE B 244      21.656   7.514   3.118  1.00  0.00           H  
ATOM   2308 HD13 ILE B 244      22.512   7.528   4.663  1.00  0.00           H  
ATOM   2309  N   LEU B 245      17.679  11.369   4.925  1.00 30.00           N  
ATOM   2310  CA  LEU B 245      17.392  12.773   5.203  1.00 30.00           C  
ATOM   2311  C   LEU B 245      16.252  12.954   6.221  1.00 30.00           C  
ATOM   2312  O   LEU B 245      16.432  13.718   7.167  1.00 30.00           O  
ATOM   2313  CB  LEU B 245      17.140  13.527   3.880  1.00 30.00           C  
ATOM   2314  CG  LEU B 245      17.064  15.065   4.015  1.00 30.00           C  
ATOM   2315  CD1 LEU B 245      18.342  15.670   4.634  1.00 30.00           C  
ATOM   2316  CD2 LEU B 245      16.727  15.721   2.663  1.00 30.00           C  
ATOM   2317  H   LEU B 245      17.448  11.037   3.997  1.00  0.00           H  
ATOM   2318  HA  LEU B 245      18.294  13.181   5.660  1.00  0.00           H  
ATOM   2319  HB3 LEU B 245      16.222  13.152   3.424  1.00  0.00           H  
ATOM   2320  HB2 LEU B 245      17.941  13.287   3.179  1.00  0.00           H  
ATOM   2321  HG  LEU B 245      16.232  15.299   4.679  1.00  0.00           H  
ATOM   2322 HD11 LEU B 245      18.630  16.606   4.156  1.00  0.00           H  
ATOM   2323 HD12 LEU B 245      18.190  15.888   5.692  1.00  0.00           H  
ATOM   2324 HD13 LEU B 245      19.196  14.996   4.556  1.00  0.00           H  
ATOM   2325 HD21 LEU B 245      16.010  16.531   2.792  1.00  0.00           H  
ATOM   2326 HD22 LEU B 245      17.608  16.142   2.178  1.00  0.00           H  
ATOM   2327 HD23 LEU B 245      16.289  15.009   1.962  1.00  0.00           H  
ATOM   2328  N   ALA B 246      15.133  12.227   6.040  1.00 30.00           N  
ATOM   2329  CA  ALA B 246      13.977  12.235   6.945  1.00 30.00           C  
ATOM   2330  C   ALA B 246      14.322  11.768   8.362  1.00 30.00           C  
ATOM   2331  O   ALA B 246      13.946  12.437   9.323  1.00 30.00           O  
ATOM   2332  CB  ALA B 246      12.873  11.332   6.384  1.00 30.00           C  
ATOM   2333  H   ALA B 246      15.063  11.611   5.241  1.00  0.00           H  
ATOM   2334  HA  ALA B 246      13.599  13.258   6.994  1.00  0.00           H  
ATOM   2335  HB1 ALA B 246      11.945  11.436   6.948  1.00  0.00           H  
ATOM   2336  HB2 ALA B 246      12.665  11.589   5.352  1.00  0.00           H  
ATOM   2337  HB3 ALA B 246      13.157  10.279   6.397  1.00  0.00           H  
ATOM   2338  N   SER B 247      15.060  10.647   8.444  1.00 30.00           N  
ATOM   2339  CA  SER B 247      15.577  10.065   9.679  1.00 30.00           C  
ATOM   2340  C   SER B 247      16.504  11.022  10.438  1.00 30.00           C  
ATOM   2341  O   SER B 247      16.386  11.109  11.656  1.00 30.00           O  
ATOM   2342  CB  SER B 247      16.315   8.754   9.357  1.00 30.00           C  
ATOM   2343  OG  SER B 247      15.389   7.728   9.080  1.00 30.00           O  
ATOM   2344  H   SER B 247      15.303  10.153   7.595  1.00  0.00           H  
ATOM   2345  HA  SER B 247      14.730   9.846  10.334  1.00  0.00           H  
ATOM   2346  HB3 SER B 247      16.912   8.428  10.210  1.00  0.00           H  
ATOM   2347  HB2 SER B 247      17.001   8.875   8.518  1.00  0.00           H  
ATOM   2348  HG  SER B 247      15.024   7.418   9.915  1.00  0.00           H  
ATOM   2349  N   PHE B 248      17.377  11.741   9.711  1.00 30.00           N  
ATOM   2350  CA  PHE B 248      18.307  12.704  10.293  1.00 30.00           C  
ATOM   2351  C   PHE B 248      17.645  13.975  10.832  1.00 30.00           C  
ATOM   2352  O   PHE B 248      17.989  14.383  11.939  1.00 30.00           O  
ATOM   2353  CB  PHE B 248      19.479  12.974   9.327  1.00 30.00           C  
ATOM   2354  CG  PHE B 248      20.540  13.913   9.872  1.00 30.00           C  
ATOM   2355  CD1 PHE B 248      21.410  13.478  10.895  1.00 30.00           C  
ATOM   2356  CD2 PHE B 248      20.566  15.266   9.478  1.00 30.00           C  
ATOM   2357  CE1 PHE B 248      22.306  14.367  11.471  1.00 30.00           C  
ATOM   2358  CE2 PHE B 248      21.483  16.135  10.053  1.00 30.00           C  
ATOM   2359  CZ  PHE B 248      22.347  15.688  11.046  1.00 30.00           C  
ATOM   2360  H   PHE B 248      17.409  11.630   8.707  1.00  0.00           H  
ATOM   2361  HA  PHE B 248      18.723  12.246  11.188  1.00  0.00           H  
ATOM   2362  HB3 PHE B 248      19.107  13.349   8.372  1.00  0.00           H  
ATOM   2363  HB2 PHE B 248      19.978  12.033   9.099  1.00  0.00           H  
ATOM   2364  HD1 PHE B 248      21.377  12.457  11.244  1.00  0.00           H  
ATOM   2365  HD2 PHE B 248      19.878  15.630   8.728  1.00  0.00           H  
ATOM   2366  HE1 PHE B 248      22.971  14.031  12.253  1.00  0.00           H  
ATOM   2367  HE2 PHE B 248      21.512  17.168   9.741  1.00  0.00           H  
ATOM   2368  HZ  PHE B 248      23.047  16.375  11.497  1.00  0.00           H  
ATOM   2369  N   LEU B 249      16.697  14.561  10.085  1.00 30.00           N  
ATOM   2370  CA  LEU B 249      15.986  15.763  10.526  1.00 30.00           C  
ATOM   2371  C   LEU B 249      15.073  15.508  11.736  1.00 30.00           C  
ATOM   2372  O   LEU B 249      15.068  16.332  12.650  1.00 30.00           O  
ATOM   2373  CB  LEU B 249      15.206  16.393   9.356  1.00 30.00           C  
ATOM   2374  CG  LEU B 249      16.092  16.974   8.231  1.00 30.00           C  
ATOM   2375  CD1 LEU B 249      15.213  17.571   7.117  1.00 30.00           C  
ATOM   2376  CD2 LEU B 249      17.130  17.993   8.747  1.00 30.00           C  
ATOM   2377  H   LEU B 249      16.450  14.185   9.178  1.00  0.00           H  
ATOM   2378  HA  LEU B 249      16.736  16.477  10.869  1.00  0.00           H  
ATOM   2379  HB3 LEU B 249      14.576  17.196   9.743  1.00  0.00           H  
ATOM   2380  HB2 LEU B 249      14.521  15.653   8.937  1.00  0.00           H  
ATOM   2381  HG  LEU B 249      16.658  16.159   7.786  1.00  0.00           H  
ATOM   2382 HD11 LEU B 249      15.326  17.006   6.192  1.00  0.00           H  
ATOM   2383 HD12 LEU B 249      14.160  17.548   7.391  1.00  0.00           H  
ATOM   2384 HD13 LEU B 249      15.453  18.610   6.893  1.00  0.00           H  
ATOM   2385 HD21 LEU B 249      17.326  18.792   8.033  1.00  0.00           H  
ATOM   2386 HD22 LEU B 249      16.808  18.466   9.676  1.00  0.00           H  
ATOM   2387 HD23 LEU B 249      18.085  17.504   8.941  1.00  0.00           H  
ATOM   2388  N   VAL B 250      14.371  14.361  11.751  1.00 30.00           N  
ATOM   2389  CA  VAL B 250      13.562  13.919  12.890  1.00 30.00           C  
ATOM   2390  C   VAL B 250      14.416  13.526  14.112  1.00 30.00           C  
ATOM   2391  O   VAL B 250      13.983  13.789  15.234  1.00 30.00           O  
ATOM   2392  CB  VAL B 250      12.592  12.770  12.490  1.00 30.00           C  
ATOM   2393  CG1 VAL B 250      11.944  11.992  13.657  1.00 30.00           C  
ATOM   2394  CG2 VAL B 250      11.491  13.336  11.575  1.00 30.00           C  
ATOM   2395  H   VAL B 250      14.421  13.729  10.963  1.00  0.00           H  
ATOM   2396  HA  VAL B 250      12.952  14.771  13.200  1.00  0.00           H  
ATOM   2397  HB  VAL B 250      13.154  12.038  11.907  1.00  0.00           H  
ATOM   2398 HG11 VAL B 250      11.207  11.275  13.294  1.00  0.00           H  
ATOM   2399 HG12 VAL B 250      12.676  11.420  14.226  1.00  0.00           H  
ATOM   2400 HG13 VAL B 250      11.431  12.664  14.347  1.00  0.00           H  
ATOM   2401 HG21 VAL B 250      10.791  12.568  11.265  1.00  0.00           H  
ATOM   2402 HG22 VAL B 250      10.917  14.111  12.083  1.00  0.00           H  
ATOM   2403 HG23 VAL B 250      11.906  13.777  10.668  1.00  0.00           H  
ATOM   2404  N   TYR B 251      15.625  12.976  13.883  1.00 30.00           N  
ATOM   2405  CA  TYR B 251      16.607  12.709  14.936  1.00 30.00           C  
ATOM   2406  C   TYR B 251      17.069  13.987  15.653  1.00 30.00           C  
ATOM   2407  O   TYR B 251      17.082  13.986  16.880  1.00 30.00           O  
ATOM   2408  CB  TYR B 251      17.810  11.900  14.403  1.00 30.00           C  
ATOM   2409  CG  TYR B 251      18.880  11.620  15.444  1.00 30.00           C  
ATOM   2410  CD1 TYR B 251      18.587  10.781  16.538  1.00 30.00           C  
ATOM   2411  CD2 TYR B 251      20.143  12.245  15.359  1.00 30.00           C  
ATOM   2412  CE1 TYR B 251      19.543  10.580  17.549  1.00 30.00           C  
ATOM   2413  CE2 TYR B 251      21.106  12.028  16.364  1.00 30.00           C  
ATOM   2414  CZ  TYR B 251      20.808  11.191  17.457  1.00 30.00           C  
ATOM   2415  OH  TYR B 251      21.742  10.967  18.425  1.00 30.00           O  
ATOM   2416  H   TYR B 251      15.915  12.771  12.937  1.00  0.00           H  
ATOM   2417  HA  TYR B 251      16.101  12.086  15.677  1.00  0.00           H  
ATOM   2418  HB3 TYR B 251      18.270  12.420  13.565  1.00  0.00           H  
ATOM   2419  HB2 TYR B 251      17.471  10.947  14.010  1.00  0.00           H  
ATOM   2420  HD1 TYR B 251      17.618  10.310  16.621  1.00  0.00           H  
ATOM   2421  HD2 TYR B 251      20.373  12.899  14.530  1.00  0.00           H  
ATOM   2422  HE1 TYR B 251      19.298   9.952  18.392  1.00  0.00           H  
ATOM   2423  HE2 TYR B 251      22.072  12.506  16.295  1.00  0.00           H  
ATOM   2424  HH  TYR B 251      21.427  10.375  19.113  1.00  0.00           H  
ATOM   2425  N   LEU B 252      17.414  15.046  14.898  1.00 30.00           N  
ATOM   2426  CA  LEU B 252      17.834  16.329  15.470  1.00 30.00           C  
ATOM   2427  C   LEU B 252      16.698  17.053  16.209  1.00 30.00           C  
ATOM   2428  O   LEU B 252      16.948  17.610  17.278  1.00 30.00           O  
ATOM   2429  CB  LEU B 252      18.415  17.262  14.388  1.00 30.00           C  
ATOM   2430  CG  LEU B 252      19.718  16.790  13.710  1.00 30.00           C  
ATOM   2431  CD1 LEU B 252      20.181  17.856  12.696  1.00 30.00           C  
ATOM   2432  CD2 LEU B 252      20.826  16.418  14.717  1.00 30.00           C  
ATOM   2433  H   LEU B 252      17.391  14.980  13.889  1.00  0.00           H  
ATOM   2434  HA  LEU B 252      18.604  16.121  16.214  1.00  0.00           H  
ATOM   2435  HB3 LEU B 252      18.608  18.235  14.844  1.00  0.00           H  
ATOM   2436  HB2 LEU B 252      17.660  17.439  13.620  1.00  0.00           H  
ATOM   2437  HG  LEU B 252      19.510  15.886  13.143  1.00  0.00           H  
ATOM   2438 HD11 LEU B 252      21.261  17.994  12.684  1.00  0.00           H  
ATOM   2439 HD12 LEU B 252      19.874  17.577  11.689  1.00  0.00           H  
ATOM   2440 HD13 LEU B 252      19.738  18.832  12.895  1.00  0.00           H  
ATOM   2441 HD21 LEU B 252      21.822  16.681  14.362  1.00  0.00           H  
ATOM   2442 HD22 LEU B 252      20.689  16.915  15.677  1.00  0.00           H  
ATOM   2443 HD23 LEU B 252      20.830  15.343  14.900  1.00  0.00           H  
ATOM   2444  N   ALA B 253      15.481  17.014  15.641  1.00 30.00           N  
ATOM   2445  CA  ALA B 253      14.282  17.631  16.206  1.00 30.00           C  
ATOM   2446  C   ALA B 253      13.800  16.994  17.522  1.00 30.00           C  
ATOM   2447  O   ALA B 253      13.110  17.678  18.277  1.00 30.00           O  
ATOM   2448  CB  ALA B 253      13.162  17.594  15.154  1.00 30.00           C  
ATOM   2449  H   ALA B 253      15.361  16.539  14.756  1.00  0.00           H  
ATOM   2450  HA  ALA B 253      14.513  18.677  16.415  1.00  0.00           H  
ATOM   2451  HB1 ALA B 253      12.247  18.052  15.530  1.00  0.00           H  
ATOM   2452  HB2 ALA B 253      13.451  18.134  14.253  1.00  0.00           H  
ATOM   2453  HB3 ALA B 253      12.921  16.570  14.866  1.00  0.00           H  
ATOM   2454  N   GLU B 254      14.149  15.716  17.766  1.00 30.00           N  
ATOM   2455  CA  GLU B 254      13.640  14.924  18.890  1.00 30.00           C  
ATOM   2456  C   GLU B 254      14.693  14.062  19.597  1.00 30.00           C  
ATOM   2457  O   GLU B 254      14.337  13.048  20.199  1.00 30.00           O  
ATOM   2458  CB  GLU B 254      12.455  14.064  18.440  1.00 30.00           C  
ATOM   2459  CG  GLU B 254      11.268  14.876  17.903  1.00 30.00           C  
ATOM   2460  CD  GLU B 254       9.971  14.075  17.837  1.00 30.00           C  
ATOM   2461  OE1 GLU B 254      10.011  12.852  18.073  1.00 30.00           O  
ATOM   2462  OE2 GLU B 254       8.935  14.715  17.574  1.00 30.00           O1-
ATOM   2463  H   GLU B 254      14.716  15.218  17.094  1.00  0.00           H  
ATOM   2464  HA  GLU B 254      13.282  15.597  19.671  1.00  0.00           H  
ATOM   2465  HB3 GLU B 254      12.120  13.481  19.298  1.00  0.00           H  
ATOM   2466  HB2 GLU B 254      12.781  13.345  17.686  1.00  0.00           H  
ATOM   2467  HG3 GLU B 254      11.493  15.266  16.910  1.00  0.00           H  
ATOM   2468  HG2 GLU B 254      11.107  15.733  18.554  1.00  0.00           H  
ATOM   2469  N   LYS B 255      15.962  14.488  19.575  1.00 30.00           N  
ATOM   2470  CA  LYS B 255      17.021  13.866  20.369  1.00 30.00           C  
ATOM   2471  C   LYS B 255      16.816  14.085  21.884  1.00 30.00           C  
ATOM   2472  O   LYS B 255      16.985  13.140  22.654  1.00 30.00           O  
ATOM   2473  CB  LYS B 255      18.396  14.345  19.838  1.00 30.00           C  
ATOM   2474  CG  LYS B 255      19.613  14.140  20.758  1.00 30.00           C  
ATOM   2475  CD  LYS B 255      19.908  12.677  21.131  1.00 30.00           C  
ATOM   2476  CE  LYS B 255      21.006  12.593  22.202  1.00 30.00           C  
ATOM   2477  NZ  LYS B 255      21.228  11.214  22.668  1.00 30.00           N1+
ATOM   2478  H   LYS B 255      16.211  15.308  19.041  1.00  0.00           H  
ATOM   2479  HA  LYS B 255      16.972  12.791  20.189  1.00  0.00           H  
ATOM   2480  HB3 LYS B 255      18.335  15.414  19.631  1.00  0.00           H  
ATOM   2481  HB2 LYS B 255      18.601  13.868  18.880  1.00  0.00           H  
ATOM   2482  HG3 LYS B 255      19.493  14.738  21.663  1.00  0.00           H  
ATOM   2483  HG2 LYS B 255      20.491  14.553  20.260  1.00  0.00           H  
ATOM   2484  HD3 LYS B 255      20.225  12.145  20.235  1.00  0.00           H  
ATOM   2485  HD2 LYS B 255      19.008  12.166  21.469  1.00  0.00           H  
ATOM   2486  HE3 LYS B 255      20.734  13.199  23.067  1.00  0.00           H  
ATOM   2487  HE2 LYS B 255      21.944  12.990  21.812  1.00  0.00           H  
ATOM   2488  HZ1 LYS B 255      21.481  10.622  21.890  1.00  0.00           H  
ATOM   2489  HZ2 LYS B 255      21.962  11.197  23.360  1.00  0.00           H  
ATOM   2490  HZ3 LYS B 255      20.377  10.853  23.078  1.00  0.00           H  
ATOM   2491  N   GLY B 256      16.469  15.321  22.279  1.00 30.00           N  
ATOM   2492  CA  GLY B 256      16.420  15.722  23.683  1.00 30.00           C  
ATOM   2493  C   GLY B 256      15.075  15.399  24.346  1.00 30.00           C  
ATOM   2494  O   GLY B 256      15.067  14.984  25.504  1.00 30.00           O  
ATOM   2495  H   GLY B 256      16.327  16.041  21.586  1.00  0.00           H  
ATOM   2496  HA3 GLY B 256      16.578  16.800  23.740  1.00  0.00           H  
ATOM   2497  HA2 GLY B 256      17.233  15.261  24.247  1.00  0.00           H  
ATOM   2498  N   GLU B 257      13.953  15.602  23.633  1.00 30.00           N  
ATOM   2499  CA  GLU B 257      12.597  15.566  24.197  1.00 30.00           C  
ATOM   2500  C   GLU B 257      11.847  14.243  23.954  1.00 30.00           C  
ATOM   2501  O   GLU B 257      10.639  14.197  24.192  1.00 30.00           O  
ATOM   2502  CB  GLU B 257      11.794  16.778  23.660  1.00 30.00           C  
ATOM   2503  CG  GLU B 257      12.390  18.174  23.975  1.00 30.00           C  
ATOM   2504  CD  GLU B 257      12.389  18.620  25.450  1.00 30.00           C  
ATOM   2505  OE1 GLU B 257      12.983  19.692  25.698  1.00 30.00           O  
ATOM   2506  OE2 GLU B 257      11.797  17.926  26.307  1.00 30.00           O1-
ATOM   2507  H   GLU B 257      14.025  15.917  22.677  1.00  0.00           H  
ATOM   2508  HA  GLU B 257      12.657  15.654  25.281  1.00  0.00           H  
ATOM   2509  HB3 GLU B 257      10.764  16.747  24.017  1.00  0.00           H  
ATOM   2510  HB2 GLU B 257      11.722  16.684  22.576  1.00  0.00           H  
ATOM   2511  HG3 GLU B 257      11.820  18.917  23.416  1.00  0.00           H  
ATOM   2512  HG2 GLU B 257      13.408  18.237  23.590  1.00  0.00           H  
ATOM   2513  N   ASN B 258      12.547  13.189  23.503  1.00 30.00           N  
ATOM   2514  CA  ASN B 258      11.943  11.880  23.263  1.00 30.00           C  
ATOM   2515  C   ASN B 258      12.952  10.766  23.584  1.00 30.00           C  
ATOM   2516  O   ASN B 258      14.128  10.872  23.235  1.00 30.00           O  
ATOM   2517  CB  ASN B 258      11.430  11.785  21.800  1.00 30.00           C  
ATOM   2518  CG  ASN B 258      10.282  10.788  21.581  1.00 30.00           C  
ATOM   2519  OD1 ASN B 258      10.051   9.889  22.384  1.00 30.00           O  
ATOM   2520  ND2 ASN B 258       9.560  10.923  20.466  1.00 30.00           N  
ATOM   2521  H   ASN B 258      13.541  13.266  23.338  1.00  0.00           H  
ATOM   2522  HA  ASN B 258      11.111  11.711  23.951  1.00  0.00           H  
ATOM   2523  HB3 ASN B 258      12.248  11.571  21.110  1.00  0.00           H  
ATOM   2524  HB2 ASN B 258      11.036  12.758  21.502  1.00  0.00           H  
ATOM   2525 HD22 ASN B 258       8.830  10.258  20.252  1.00  0.00           H  
ATOM   2526 HD21 ASN B 258       9.773  11.652  19.794  1.00  0.00           H  
ATOM   2527  N   ASP B 259      12.432   9.704  24.219  1.00 30.00           N  
ATOM   2528  CA  ASP B 259      13.115   8.453  24.549  1.00 30.00           C  
ATOM   2529  C   ASP B 259      13.171   7.469  23.362  1.00 30.00           C  
ATOM   2530  O   ASP B 259      14.045   6.602  23.365  1.00 30.00           O  
ATOM   2531  CB  ASP B 259      12.525   7.753  25.808  1.00 30.00           C  
ATOM   2532  CG  ASP B 259      10.994   7.557  25.926  1.00 30.00           C  
ATOM   2533  OD1 ASP B 259      10.230   7.969  25.024  1.00 30.00           O  
ATOM   2534  OD2 ASP B 259      10.599   6.975  26.960  1.00 30.00           O1-
ATOM   2535  H   ASP B 259      11.444   9.704  24.441  1.00  0.00           H  
ATOM   2536  HA  ASP B 259      14.150   8.706  24.786  1.00  0.00           H  
ATOM   2537  HB3 ASP B 259      12.830   8.336  26.678  1.00  0.00           H  
ATOM   2538  HB2 ASP B 259      13.002   6.780  25.940  1.00  0.00           H  
ATOM   2539  N   HIS B 260      12.266   7.614  22.373  1.00 30.00           N  
ATOM   2540  CA  HIS B 260      12.252   6.817  21.142  1.00 30.00           C  
ATOM   2541  C   HIS B 260      13.515   7.030  20.292  1.00 30.00           C  
ATOM   2542  O   HIS B 260      14.132   6.051  19.880  1.00 30.00           O  
ATOM   2543  CB  HIS B 260      10.999   7.124  20.291  1.00 30.00           C  
ATOM   2544  CG  HIS B 260       9.659   6.794  20.901  1.00 30.00           C  
ATOM   2545  ND1 HIS B 260       8.517   7.558  20.634  1.00 30.00           N  
ATOM   2546  CD2 HIS B 260       9.305   5.743  21.723  1.00 30.00           C  
ATOM   2547  CE1 HIS B 260       7.538   6.957  21.297  1.00 30.00           C  
ATOM   2548  NE2 HIS B 260       7.947   5.875  21.959  1.00 30.00           N  
ATOM   2549  H   HIS B 260      11.553   8.327  22.459  1.00  0.00           H  
ATOM   2550  HA  HIS B 260      12.224   5.764  21.427  1.00  0.00           H  
ATOM   2551  HB3 HIS B 260      11.056   6.589  19.342  1.00  0.00           H  
ATOM   2552  HB2 HIS B 260      10.988   8.182  20.032  1.00  0.00           H  
ATOM   2553  HD2 HIS B 260       9.887   4.935  22.141  1.00  0.00           H  
ATOM   2554  HE1 HIS B 260       6.515   7.305  21.293  1.00  0.00           H  
ATOM   2555  HE2 HIS B 260       7.372   5.262  22.519  1.00  0.00           H  
ATOM   2556  N   PHE B 261      13.872   8.302  20.058  1.00 30.00           N  
ATOM   2557  CA  PHE B 261      14.977   8.717  19.195  1.00 30.00           C  
ATOM   2558  C   PHE B 261      16.214   9.016  20.054  1.00 30.00           C  
ATOM   2559  O   PHE B 261      16.586  10.179  20.209  1.00 30.00           O  
ATOM   2560  CB  PHE B 261      14.535   9.953  18.381  1.00 30.00           C  
ATOM   2561  CG  PHE B 261      13.305   9.739  17.525  1.00 30.00           C  
ATOM   2562  CD1 PHE B 261      13.414   9.100  16.276  1.00 30.00           C  
ATOM   2563  CD2 PHE B 261      12.023  10.027  18.039  1.00 30.00           C  
ATOM   2564  CE1 PHE B 261      12.271   8.830  15.539  1.00 30.00           C  
ATOM   2565  CE2 PHE B 261      10.891   9.732  17.294  1.00 30.00           C  
ATOM   2566  CZ  PHE B 261      11.014   9.145  16.043  1.00 30.00           C  
ATOM   2567  H   PHE B 261      13.327   9.049  20.465  1.00  0.00           H  
ATOM   2568  HA  PHE B 261      15.236   7.921  18.494  1.00  0.00           H  
ATOM   2569  HB3 PHE B 261      15.349  10.277  17.730  1.00  0.00           H  
ATOM   2570  HB2 PHE B 261      14.331  10.789  19.047  1.00  0.00           H  
ATOM   2571  HD1 PHE B 261      14.386   8.837  15.886  1.00  0.00           H  
ATOM   2572  HD2 PHE B 261      11.921  10.480  19.013  1.00  0.00           H  
ATOM   2573  HE1 PHE B 261      12.372   8.378  14.567  1.00  0.00           H  
ATOM   2574  HE2 PHE B 261       9.912   9.962  17.687  1.00  0.00           H  
ATOM   2575  HZ  PHE B 261      10.129   8.930  15.463  1.00  0.00           H  
ATOM   2576  N   ASP B 262      16.818   7.959  20.619  1.00 30.00           N  
ATOM   2577  CA  ASP B 262      17.970   8.083  21.513  1.00 30.00           C  
ATOM   2578  C   ASP B 262      19.289   8.122  20.715  1.00 30.00           C  
ATOM   2579  O   ASP B 262      20.155   8.943  21.013  1.00 30.00           O  
ATOM   2580  CB  ASP B 262      17.966   6.958  22.579  1.00 30.00           C  
ATOM   2581  CG  ASP B 262      18.850   7.176  23.821  1.00 30.00           C  
ATOM   2582  OD1 ASP B 262      19.237   8.334  24.105  1.00 30.00           O  
ATOM   2583  OD2 ASP B 262      19.036   6.175  24.546  1.00 30.00           O1-
ATOM   2584  H   ASP B 262      16.455   7.026  20.473  1.00  0.00           H  
ATOM   2585  HA  ASP B 262      17.876   9.039  22.032  1.00  0.00           H  
ATOM   2586  HB3 ASP B 262      18.227   6.007  22.112  1.00  0.00           H  
ATOM   2587  HB2 ASP B 262      16.943   6.819  22.932  1.00  0.00           H  
ATOM   2588  N   THR B 263      19.405   7.263  19.693  1.00 30.00           N  
ATOM   2589  CA  THR B 263      20.560   7.183  18.795  1.00 30.00           C  
ATOM   2590  C   THR B 263      20.080   7.238  17.333  1.00 30.00           C  
ATOM   2591  O   THR B 263      18.883   7.103  17.070  1.00 30.00           O  
ATOM   2592  CB  THR B 263      21.347   5.863  19.021  1.00 30.00           C  
ATOM   2593  OG1 THR B 263      20.597   4.717  18.654  1.00 30.00           O  
ATOM   2594  CG2 THR B 263      21.851   5.701  20.464  1.00 30.00           C  
ATOM   2595  H   THR B 263      18.646   6.626  19.493  1.00  0.00           H  
ATOM   2596  HA  THR B 263      21.232   8.029  18.948  1.00  0.00           H  
ATOM   2597  HB  THR B 263      22.226   5.872  18.376  1.00  0.00           H  
ATOM   2598  HG1 THR B 263      19.890   4.594  19.296  1.00  0.00           H  
ATOM   2599 HG21 THR B 263      22.471   4.810  20.564  1.00  0.00           H  
ATOM   2600 HG22 THR B 263      22.454   6.558  20.766  1.00  0.00           H  
ATOM   2601 HG23 THR B 263      21.028   5.607  21.173  1.00  0.00           H  
ATOM   2602  N   TYR B 264      21.026   7.456  16.401  1.00 30.00           N  
ATOM   2603  CA  TYR B 264      20.731   7.536  14.968  1.00 30.00           C  
ATOM   2604  C   TYR B 264      20.183   6.221  14.381  1.00 30.00           C  
ATOM   2605  O   TYR B 264      19.370   6.279  13.461  1.00 30.00           O  
ATOM   2606  CB  TYR B 264      21.964   8.037  14.189  1.00 30.00           C  
ATOM   2607  CG  TYR B 264      21.648   8.366  12.740  1.00 30.00           C  
ATOM   2608  CD1 TYR B 264      20.895   9.519  12.450  1.00 30.00           C  
ATOM   2609  CD2 TYR B 264      22.029   7.499  11.693  1.00 30.00           C  
ATOM   2610  CE1 TYR B 264      20.496   9.777  11.129  1.00 30.00           C  
ATOM   2611  CE2 TYR B 264      21.637   7.776  10.367  1.00 30.00           C  
ATOM   2612  CZ  TYR B 264      20.855   8.911  10.085  1.00 30.00           C  
ATOM   2613  OH  TYR B 264      20.439   9.165   8.810  1.00 30.00           O  
ATOM   2614  H   TYR B 264      21.990   7.581  16.673  1.00  0.00           H  
ATOM   2615  HA  TYR B 264      19.943   8.284  14.857  1.00  0.00           H  
ATOM   2616  HB3 TYR B 264      22.774   7.309  14.240  1.00  0.00           H  
ATOM   2617  HB2 TYR B 264      22.343   8.948  14.655  1.00  0.00           H  
ATOM   2618  HD1 TYR B 264      20.588  10.187  13.242  1.00  0.00           H  
ATOM   2619  HD2 TYR B 264      22.602   6.609  11.907  1.00  0.00           H  
ATOM   2620  HE1 TYR B 264      19.895  10.633  10.912  1.00  0.00           H  
ATOM   2621  HE2 TYR B 264      21.920   7.103   9.571  1.00  0.00           H  
ATOM   2622  HH  TYR B 264      19.894   9.951   8.724  1.00  0.00           H  
ATOM   2623  N   ALA B 265      20.592   5.072  14.950  1.00 30.00           N  
ATOM   2624  CA  ALA B 265      20.084   3.747  14.598  1.00 30.00           C  
ATOM   2625  C   ALA B 265      18.576   3.585  14.867  1.00 30.00           C  
ATOM   2626  O   ALA B 265      17.897   2.958  14.055  1.00 30.00           O  
ATOM   2627  CB  ALA B 265      20.900   2.682  15.344  1.00 30.00           C  
ATOM   2628  H   ALA B 265      21.249   5.106  15.716  1.00  0.00           H  
ATOM   2629  HA  ALA B 265      20.247   3.609  13.527  1.00  0.00           H  
ATOM   2630  HB1 ALA B 265      20.609   1.676  15.038  1.00  0.00           H  
ATOM   2631  HB2 ALA B 265      21.965   2.787  15.134  1.00  0.00           H  
ATOM   2632  HB3 ALA B 265      20.766   2.754  16.424  1.00  0.00           H  
ATOM   2633  N   ASP B 266      18.073   4.175  15.970  1.00 30.00           N  
ATOM   2634  CA  ASP B 266      16.643   4.254  16.302  1.00 30.00           C  
ATOM   2635  C   ASP B 266      15.848   5.121  15.319  1.00 30.00           C  
ATOM   2636  O   ASP B 266      14.716   4.763  14.995  1.00 30.00           O  
ATOM   2637  CB  ASP B 266      16.379   4.769  17.737  1.00 30.00           C  
ATOM   2638  CG  ASP B 266      16.866   3.855  18.868  1.00 30.00           C  
ATOM   2639  OD1 ASP B 266      16.654   2.627  18.757  1.00 30.00           O  
ATOM   2640  OD2 ASP B 266      17.302   4.409  19.900  1.00 30.00           O1-
ATOM   2641  H   ASP B 266      18.698   4.670  16.592  1.00  0.00           H  
ATOM   2642  HA  ASP B 266      16.234   3.246  16.212  1.00  0.00           H  
ATOM   2643  HB3 ASP B 266      15.311   4.927  17.881  1.00  0.00           H  
ATOM   2644  HB2 ASP B 266      16.845   5.747  17.859  1.00  0.00           H  
ATOM   2645  N   ALA B 267      16.453   6.226  14.853  1.00 30.00           N  
ATOM   2646  CA  ALA B 267      15.861   7.113  13.856  1.00 30.00           C  
ATOM   2647  C   ALA B 267      15.796   6.488  12.453  1.00 30.00           C  
ATOM   2648  O   ALA B 267      14.826   6.750  11.743  1.00 30.00           O  
ATOM   2649  CB  ALA B 267      16.623   8.439  13.843  1.00 30.00           C  
ATOM   2650  H   ALA B 267      17.384   6.459  15.172  1.00  0.00           H  
ATOM   2651  HA  ALA B 267      14.837   7.324  14.169  1.00  0.00           H  
ATOM   2652  HB1 ALA B 267      16.077   9.174  13.255  1.00  0.00           H  
ATOM   2653  HB2 ALA B 267      16.725   8.840  14.851  1.00  0.00           H  
ATOM   2654  HB3 ALA B 267      17.622   8.339  13.418  1.00  0.00           H  
ATOM   2655  N   LEU B 268      16.783   5.642  12.100  1.00 30.00           N  
ATOM   2656  CA  LEU B 268      16.767   4.824  10.884  1.00 30.00           C  
ATOM   2657  C   LEU B 268      15.726   3.699  10.953  1.00 30.00           C  
ATOM   2658  O   LEU B 268      15.055   3.471   9.948  1.00 30.00           O  
ATOM   2659  CB  LEU B 268      18.156   4.215  10.594  1.00 30.00           C  
ATOM   2660  CG  LEU B 268      19.237   5.207  10.121  1.00 30.00           C  
ATOM   2661  CD1 LEU B 268      20.583   4.469   9.948  1.00 30.00           C  
ATOM   2662  CD2 LEU B 268      18.829   5.981   8.848  1.00 30.00           C  
ATOM   2663  H   LEU B 268      17.567   5.503  12.724  1.00  0.00           H  
ATOM   2664  HA  LEU B 268      16.479   5.465  10.051  1.00  0.00           H  
ATOM   2665  HB3 LEU B 268      18.056   3.449   9.823  1.00  0.00           H  
ATOM   2666  HB2 LEU B 268      18.509   3.693  11.484  1.00  0.00           H  
ATOM   2667  HG  LEU B 268      19.376   5.946  10.908  1.00  0.00           H  
ATOM   2668 HD11 LEU B 268      21.323   4.846  10.653  1.00  0.00           H  
ATOM   2669 HD12 LEU B 268      20.492   3.398  10.136  1.00  0.00           H  
ATOM   2670 HD13 LEU B 268      21.005   4.576   8.949  1.00  0.00           H  
ATOM   2671 HD21 LEU B 268      19.636   6.059   8.120  1.00  0.00           H  
ATOM   2672 HD22 LEU B 268      17.985   5.520   8.335  1.00  0.00           H  
ATOM   2673 HD23 LEU B 268      18.542   7.001   9.099  1.00  0.00           H  
ATOM   2674  N   TRP B 269      15.591   3.037  12.121  1.00 30.00           N  
ATOM   2675  CA  TRP B 269      14.569   2.015  12.357  1.00 30.00           C  
ATOM   2676  C   TRP B 269      13.148   2.578  12.236  1.00 30.00           C  
ATOM   2677  O   TRP B 269      12.321   1.962  11.566  1.00 30.00           O  
ATOM   2678  CB  TRP B 269      14.774   1.293  13.705  1.00 30.00           C  
ATOM   2679  CG  TRP B 269      13.704   0.285  14.029  1.00 30.00           C  
ATOM   2680  CD1 TRP B 269      12.747   0.416  14.977  1.00 30.00           C  
ATOM   2681  CD2 TRP B 269      13.391  -0.949  13.315  1.00 30.00           C  
ATOM   2682  NE1 TRP B 269      11.881  -0.657  14.916  1.00 30.00           N  
ATOM   2683  CE3 TRP B 269      13.961  -1.628  12.212  1.00 30.00           C  
ATOM   2684  CE2 TRP B 269      12.227  -1.530  13.904  1.00 30.00           C  
ATOM   2685  CZ3 TRP B 269      13.404  -2.826  11.723  1.00 30.00           C  
ATOM   2686  CZ2 TRP B 269      11.668  -2.730  13.431  1.00 30.00           C  
ATOM   2687  CH2 TRP B 269      12.262  -3.380  12.333  1.00 30.00           C  
ATOM   2688  H   TRP B 269      16.199   3.258  12.898  1.00  0.00           H  
ATOM   2689  HA  TRP B 269      14.677   1.268  11.567  1.00  0.00           H  
ATOM   2690  HB3 TRP B 269      14.827   2.018  14.519  1.00  0.00           H  
ATOM   2691  HB2 TRP B 269      15.733   0.774  13.698  1.00  0.00           H  
ATOM   2692  HD1 TRP B 269      12.671   1.251  15.656  1.00  0.00           H  
ATOM   2693  HE1 TRP B 269      11.083  -0.748  15.536  1.00  0.00           H  
ATOM   2694  HE3 TRP B 269      14.838  -1.219  11.732  1.00  0.00           H  
ATOM   2695  HZ3 TRP B 269      13.855  -3.324  10.877  1.00  0.00           H  
ATOM   2696  HZ2 TRP B 269      10.791  -3.144  13.905  1.00  0.00           H  
ATOM   2697  HH2 TRP B 269      11.841  -4.301  11.957  1.00  0.00           H  
ATOM   2698  N   TRP B 270      12.922   3.757  12.841  1.00 30.00           N  
ATOM   2699  CA  TRP B 270      11.703   4.537  12.681  1.00 30.00           C  
ATOM   2700  C   TRP B 270      11.407   4.832  11.204  1.00 30.00           C  
ATOM   2701  O   TRP B 270      10.377   4.372  10.722  1.00 30.00           O  
ATOM   2702  CB  TRP B 270      11.752   5.816  13.542  1.00 30.00           C  
ATOM   2703  CG  TRP B 270      10.637   6.790  13.292  1.00 30.00           C  
ATOM   2704  CD1 TRP B 270       9.380   6.672  13.768  1.00 30.00           C  
ATOM   2705  CD2 TRP B 270      10.618   7.942  12.391  1.00 30.00           C  
ATOM   2706  NE1 TRP B 270       8.590   7.671  13.245  1.00 30.00           N  
ATOM   2707  CE3 TRP B 270      11.574   8.571  11.557  1.00 30.00           C  
ATOM   2708  CE2 TRP B 270       9.296   8.481  12.380  1.00 30.00           C  
ATOM   2709  CZ3 TRP B 270      11.218   9.642  10.714  1.00 30.00           C  
ATOM   2710  CZ2 TRP B 270       8.936   9.570  11.567  1.00 30.00           C  
ATOM   2711  CH2 TRP B 270       9.897  10.131  10.708  1.00 30.00           C  
ATOM   2712  H   TRP B 270      13.655   4.181  13.395  1.00  0.00           H  
ATOM   2713  HA  TRP B 270      10.873   3.931  13.052  1.00  0.00           H  
ATOM   2714  HB3 TRP B 270      12.690   6.341  13.367  1.00  0.00           H  
ATOM   2715  HB2 TRP B 270      11.751   5.549  14.600  1.00  0.00           H  
ATOM   2716  HD1 TRP B 270       9.057   5.881  14.425  1.00  0.00           H  
ATOM   2717  HE1 TRP B 270       7.600   7.736  13.435  1.00  0.00           H  
ATOM   2718  HE3 TRP B 270      12.589   8.206  11.544  1.00  0.00           H  
ATOM   2719  HZ3 TRP B 270      11.961  10.090  10.069  1.00  0.00           H  
ATOM   2720  HZ2 TRP B 270       7.923   9.943  11.571  1.00  0.00           H  
ATOM   2721  HH2 TRP B 270       9.626  10.944  10.051  1.00  0.00           H  
ATOM   2722  N   GLY B 271      12.327   5.542  10.525  1.00 30.00           N  
ATOM   2723  CA  GLY B 271      12.172   6.031   9.152  1.00 30.00           C  
ATOM   2724  C   GLY B 271      11.910   4.908   8.143  1.00 30.00           C  
ATOM   2725  O   GLY B 271      11.059   5.074   7.272  1.00 30.00           O  
ATOM   2726  H   GLY B 271      13.166   5.832  11.010  1.00  0.00           H  
ATOM   2727  HA3 GLY B 271      13.076   6.558   8.856  1.00  0.00           H  
ATOM   2728  HA2 GLY B 271      11.358   6.757   9.119  1.00  0.00           H  
ATOM   2729  N   LEU B 272      12.584   3.755   8.294  1.00 30.00           N  
ATOM   2730  CA  LEU B 272      12.371   2.554   7.486  1.00 30.00           C  
ATOM   2731  C   LEU B 272      10.946   1.989   7.637  1.00 30.00           C  
ATOM   2732  O   LEU B 272      10.333   1.628   6.635  1.00 30.00           O  
ATOM   2733  CB  LEU B 272      13.451   1.509   7.852  1.00 30.00           C  
ATOM   2734  CG  LEU B 272      13.392   0.179   7.066  1.00 30.00           C  
ATOM   2735  CD1 LEU B 272      13.666   0.384   5.559  1.00 30.00           C  
ATOM   2736  CD2 LEU B 272      14.317  -0.876   7.702  1.00 30.00           C  
ATOM   2737  H   LEU B 272      13.276   3.678   9.029  1.00  0.00           H  
ATOM   2738  HA  LEU B 272      12.502   2.841   6.441  1.00  0.00           H  
ATOM   2739  HB3 LEU B 272      13.365   1.289   8.919  1.00  0.00           H  
ATOM   2740  HB2 LEU B 272      14.440   1.951   7.721  1.00  0.00           H  
ATOM   2741  HG  LEU B 272      12.388  -0.235   7.153  1.00  0.00           H  
ATOM   2742 HD11 LEU B 272      14.444  -0.271   5.170  1.00  0.00           H  
ATOM   2743 HD12 LEU B 272      12.762   0.183   4.984  1.00  0.00           H  
ATOM   2744 HD13 LEU B 272      13.971   1.404   5.329  1.00  0.00           H  
ATOM   2745 HD21 LEU B 272      14.984  -1.337   6.976  1.00  0.00           H  
ATOM   2746 HD22 LEU B 272      14.944  -0.454   8.489  1.00  0.00           H  
ATOM   2747 HD23 LEU B 272      13.731  -1.676   8.155  1.00  0.00           H  
ATOM   2748  N   ILE B 273      10.445   1.947   8.881  1.00 30.00           N  
ATOM   2749  CA  ILE B 273       9.116   1.444   9.226  1.00 30.00           C  
ATOM   2750  C   ILE B 273       7.961   2.402   8.846  1.00 30.00           C  
ATOM   2751  O   ILE B 273       6.872   1.903   8.557  1.00 30.00           O  
ATOM   2752  CB  ILE B 273       9.070   1.016  10.729  1.00 30.00           C  
ATOM   2753  CG1 ILE B 273       9.935  -0.248  10.979  1.00 30.00           C  
ATOM   2754  CG2 ILE B 273       7.672   0.849  11.362  1.00 30.00           C  
ATOM   2755  CD1 ILE B 273       9.501  -1.513  10.219  1.00 30.00           C  
ATOM   2756  H   ILE B 273      11.007   2.274   9.655  1.00  0.00           H  
ATOM   2757  HA  ILE B 273       8.944   0.554   8.622  1.00  0.00           H  
ATOM   2758  HB  ILE B 273       9.548   1.815  11.298  1.00  0.00           H  
ATOM   2759 HG13 ILE B 273       9.967  -0.463  12.048  1.00  0.00           H  
ATOM   2760 HG12 ILE B 273      10.967  -0.042  10.700  1.00  0.00           H  
ATOM   2761 HG21 ILE B 273       7.752   0.516  12.396  1.00  0.00           H  
ATOM   2762 HG22 ILE B 273       7.128   1.792  11.388  1.00  0.00           H  
ATOM   2763 HG23 ILE B 273       7.063   0.122  10.826  1.00  0.00           H  
ATOM   2764 HD11 ILE B 273       9.957  -2.399  10.659  1.00  0.00           H  
ATOM   2765 HD12 ILE B 273       8.422  -1.657  10.235  1.00  0.00           H  
ATOM   2766 HD13 ILE B 273       9.823  -1.480   9.179  1.00  0.00           H  
ATOM   2767  N   THR B 274       8.205   3.728   8.784  1.00 30.00           N  
ATOM   2768  CA  THR B 274       7.217   4.699   8.291  1.00 30.00           C  
ATOM   2769  C   THR B 274       7.090   4.711   6.758  1.00 30.00           C  
ATOM   2770  O   THR B 274       5.968   4.789   6.262  1.00 30.00           O  
ATOM   2771  CB  THR B 274       7.438   6.172   8.762  1.00 30.00           C  
ATOM   2772  OG1 THR B 274       8.157   7.027   7.886  1.00 30.00           O  
ATOM   2773  CG2 THR B 274       8.033   6.340  10.149  1.00 30.00           C  
ATOM   2774  H   THR B 274       9.109   4.089   9.057  1.00  0.00           H  
ATOM   2775  HA  THR B 274       6.244   4.397   8.686  1.00  0.00           H  
ATOM   2776  HB  THR B 274       6.440   6.611   8.814  1.00  0.00           H  
ATOM   2777  HG1 THR B 274       9.072   6.735   7.854  1.00  0.00           H  
ATOM   2778 HG21 THR B 274       7.836   7.350  10.487  1.00  0.00           H  
ATOM   2779 HG22 THR B 274       7.625   5.640  10.878  1.00  0.00           H  
ATOM   2780 HG23 THR B 274       9.113   6.259  10.120  1.00  0.00           H  
ATOM   2781  N   LEU B 275       8.230   4.668   6.042  1.00 30.00           N  
ATOM   2782  CA  LEU B 275       8.264   4.840   4.588  1.00 30.00           C  
ATOM   2783  C   LEU B 275       7.790   3.595   3.824  1.00 30.00           C  
ATOM   2784  O   LEU B 275       7.229   3.745   2.742  1.00 30.00           O  
ATOM   2785  CB  LEU B 275       9.655   5.318   4.120  1.00 30.00           C  
ATOM   2786  CG  LEU B 275      10.055   6.730   4.612  1.00 30.00           C  
ATOM   2787  CD1 LEU B 275      11.449   7.116   4.094  1.00 30.00           C  
ATOM   2788  CD2 LEU B 275       9.024   7.830   4.301  1.00 30.00           C  
ATOM   2789  H   LEU B 275       9.124   4.611   6.511  1.00  0.00           H  
ATOM   2790  HA  LEU B 275       7.547   5.619   4.336  1.00  0.00           H  
ATOM   2791  HB3 LEU B 275       9.672   5.329   3.030  1.00  0.00           H  
ATOM   2792  HB2 LEU B 275      10.410   4.590   4.425  1.00  0.00           H  
ATOM   2793  HG  LEU B 275      10.129   6.695   5.695  1.00  0.00           H  
ATOM   2794 HD11 LEU B 275      11.945   7.756   4.822  1.00  0.00           H  
ATOM   2795 HD12 LEU B 275      12.080   6.242   3.933  1.00  0.00           H  
ATOM   2796 HD13 LEU B 275      11.400   7.662   3.151  1.00  0.00           H  
ATOM   2797 HD21 LEU B 275       9.497   8.759   3.988  1.00  0.00           H  
ATOM   2798 HD22 LEU B 275       8.333   7.535   3.516  1.00  0.00           H  
ATOM   2799 HD23 LEU B 275       8.429   8.061   5.185  1.00  0.00           H  
ATOM   2800  N   THR B 276       7.936   2.404   4.423  1.00 30.00           N  
ATOM   2801  CA  THR B 276       7.293   1.170   3.956  1.00 30.00           C  
ATOM   2802  C   THR B 276       5.792   1.093   4.337  1.00 30.00           C  
ATOM   2803  O   THR B 276       5.122   0.165   3.885  1.00 30.00           O  
ATOM   2804  CB  THR B 276       8.001  -0.078   4.546  1.00 30.00           C  
ATOM   2805  OG1 THR B 276       7.947  -0.086   5.961  1.00 30.00           O  
ATOM   2806  CG2 THR B 276       9.465  -0.205   4.095  1.00 30.00           C  
ATOM   2807  H   THR B 276       8.416   2.351   5.310  1.00  0.00           H  
ATOM   2808  HA  THR B 276       7.362   1.121   2.868  1.00  0.00           H  
ATOM   2809  HB  THR B 276       7.485  -0.982   4.216  1.00  0.00           H  
ATOM   2810  HG1 THR B 276       8.650   0.480   6.294  1.00  0.00           H  
ATOM   2811 HG21 THR B 276       9.976  -1.005   4.630  1.00  0.00           H  
ATOM   2812 HG22 THR B 276       9.517  -0.443   3.033  1.00  0.00           H  
ATOM   2813 HG23 THR B 276      10.033   0.711   4.251  1.00  0.00           H  
ATOM   2814  N   THR B 277       5.293   2.058   5.135  1.00 30.00           N  
ATOM   2815  CA  THR B 277       3.914   2.202   5.625  1.00 30.00           C  
ATOM   2816  C   THR B 277       3.433   1.043   6.527  1.00 30.00           C  
ATOM   2817  O   THR B 277       2.228   0.856   6.688  1.00 30.00           O  
ATOM   2818  CB  THR B 277       2.879   2.523   4.504  1.00 30.00           C  
ATOM   2819  OG1 THR B 277       2.518   1.398   3.724  1.00 30.00           O  
ATOM   2820  CG2 THR B 277       3.297   3.682   3.589  1.00 30.00           C  
ATOM   2821  H   THR B 277       5.918   2.792   5.437  1.00  0.00           H  
ATOM   2822  HA  THR B 277       3.941   3.062   6.289  1.00  0.00           H  
ATOM   2823  HB  THR B 277       1.956   2.844   4.991  1.00  0.00           H  
ATOM   2824  HG1 THR B 277       3.322   0.979   3.404  1.00  0.00           H  
ATOM   2825 HG21 THR B 277       2.516   3.909   2.862  1.00  0.00           H  
ATOM   2826 HG22 THR B 277       3.473   4.585   4.172  1.00  0.00           H  
ATOM   2827 HG23 THR B 277       4.208   3.458   3.033  1.00  0.00           H  
ATOM   2828  N   ILE B 278       4.384   0.335   7.162  1.00 30.00           N  
ATOM   2829  CA  ILE B 278       4.118  -0.669   8.192  1.00 30.00           C  
ATOM   2830  C   ILE B 278       3.574  -0.007   9.471  1.00 30.00           C  
ATOM   2831  O   ILE B 278       2.483  -0.374   9.902  1.00 30.00           O  
ATOM   2832  CB  ILE B 278       5.386  -1.515   8.518  1.00 30.00           C  
ATOM   2833  CG1 ILE B 278       5.772  -2.371   7.294  1.00 30.00           C  
ATOM   2834  CG2 ILE B 278       5.266  -2.425   9.764  1.00 30.00           C  
ATOM   2835  CD1 ILE B 278       7.171  -2.984   7.374  1.00 30.00           C  
ATOM   2836  H   ILE B 278       5.356   0.545   6.986  1.00  0.00           H  
ATOM   2837  HA  ILE B 278       3.348  -1.345   7.815  1.00  0.00           H  
ATOM   2838  HB  ILE B 278       6.207  -0.820   8.700  1.00  0.00           H  
ATOM   2839 HG13 ILE B 278       5.709  -1.787   6.376  1.00  0.00           H  
ATOM   2840 HG12 ILE B 278       5.047  -3.173   7.182  1.00  0.00           H  
ATOM   2841 HG21 ILE B 278       6.182  -2.991   9.930  1.00  0.00           H  
ATOM   2842 HG22 ILE B 278       5.089  -1.866  10.683  1.00  0.00           H  
ATOM   2843 HG23 ILE B 278       4.458  -3.147   9.645  1.00  0.00           H  
ATOM   2844 HD11 ILE B 278       7.534  -3.174   6.368  1.00  0.00           H  
ATOM   2845 HD12 ILE B 278       7.881  -2.317   7.860  1.00  0.00           H  
ATOM   2846 HD13 ILE B 278       7.165  -3.933   7.910  1.00  0.00           H  
ATOM   2847  N   GLY B 279       4.327   0.981   9.993  1.00 30.00           N  
ATOM   2848  CA  GLY B 279       3.994   1.832  11.137  1.00 30.00           C  
ATOM   2849  C   GLY B 279       3.497   1.041  12.351  1.00 30.00           C  
ATOM   2850  O   GLY B 279       2.310   1.111  12.663  1.00 30.00           O  
ATOM   2851  H   GLY B 279       5.194   1.205   9.523  1.00  0.00           H  
ATOM   2852  HA3 GLY B 279       3.222   2.540  10.836  1.00  0.00           H  
ATOM   2853  HA2 GLY B 279       4.864   2.424  11.418  1.00  0.00           H  
ATOM   2854  N   TYR B 280       4.396   0.303  13.032  1.00 30.00           N  
ATOM   2855  CA  TYR B 280       4.081  -0.439  14.262  1.00 30.00           C  
ATOM   2856  C   TYR B 280       3.520   0.453  15.385  1.00 30.00           C  
ATOM   2857  O   TYR B 280       2.606   0.027  16.086  1.00 30.00           O  
ATOM   2858  CB  TYR B 280       5.333  -1.159  14.802  1.00 30.00           C  
ATOM   2859  CG  TYR B 280       5.921  -2.261  13.945  1.00 30.00           C  
ATOM   2860  CD1 TYR B 280       5.146  -3.385  13.587  1.00 30.00           C  
ATOM   2861  CD2 TYR B 280       7.277  -2.193  13.564  1.00 30.00           C  
ATOM   2862  CE1 TYR B 280       5.728  -4.439  12.856  1.00 30.00           C  
ATOM   2863  CE2 TYR B 280       7.855  -3.242  12.832  1.00 30.00           C  
ATOM   2864  CZ  TYR B 280       7.085  -4.363  12.484  1.00 30.00           C  
ATOM   2865  OH  TYR B 280       7.671  -5.372  11.788  1.00 30.00           O  
ATOM   2866  H   TYR B 280       5.353   0.258  12.713  1.00  0.00           H  
ATOM   2867  HA  TYR B 280       3.319  -1.181  14.018  1.00  0.00           H  
ATOM   2868  HB3 TYR B 280       5.107  -1.614  15.769  1.00  0.00           H  
ATOM   2869  HB2 TYR B 280       6.106  -0.419  15.004  1.00  0.00           H  
ATOM   2870  HD1 TYR B 280       4.110  -3.452  13.883  1.00  0.00           H  
ATOM   2871  HD2 TYR B 280       7.885  -1.348  13.852  1.00  0.00           H  
ATOM   2872  HE1 TYR B 280       5.137  -5.303  12.589  1.00  0.00           H  
ATOM   2873  HE2 TYR B 280       8.896  -3.187  12.553  1.00  0.00           H  
ATOM   2874  HH  TYR B 280       8.572  -5.174  11.524  1.00  0.00           H  
ATOM   2875  N   GLY B 281       4.077   1.666  15.531  1.00 30.00           N  
ATOM   2876  CA  GLY B 281       3.720   2.594  16.601  1.00 30.00           C  
ATOM   2877  C   GLY B 281       4.577   2.385  17.854  1.00 30.00           C  
ATOM   2878  O   GLY B 281       4.256   2.962  18.891  1.00 30.00           O  
ATOM   2879  H   GLY B 281       4.809   1.952  14.898  1.00  0.00           H  
ATOM   2880  HA3 GLY B 281       2.675   2.501  16.885  1.00  0.00           H  
ATOM   2881  HA2 GLY B 281       3.866   3.613  16.243  1.00  0.00           H  
ATOM   2882  N   ASP B 282       5.664   1.596  17.771  1.00 30.00           N  
ATOM   2883  CA  ASP B 282       6.707   1.491  18.800  1.00 30.00           C  
ATOM   2884  C   ASP B 282       7.495   2.810  18.947  1.00 30.00           C  
ATOM   2885  O   ASP B 282       7.891   3.160  20.058  1.00 30.00           O  
ATOM   2886  CB  ASP B 282       7.678   0.295  18.577  1.00 30.00           C  
ATOM   2887  CG  ASP B 282       8.493   0.215  17.263  1.00 30.00           C  
ATOM   2888  OD1 ASP B 282       8.107   0.841  16.250  1.00 30.00           O  
ATOM   2889  OD2 ASP B 282       9.468  -0.569  17.262  1.00 30.00           O1-
ATOM   2890  H   ASP B 282       5.876   1.137  16.897  1.00  0.00           H  
ATOM   2891  HA  ASP B 282       6.200   1.316  19.751  1.00  0.00           H  
ATOM   2892  HB3 ASP B 282       7.079  -0.615  18.603  1.00  0.00           H  
ATOM   2893  HB2 ASP B 282       8.354   0.216  19.430  1.00  0.00           H  
ATOM   2894  N   LYS B 283       7.685   3.507  17.816  1.00 30.00           N  
ATOM   2895  CA  LYS B 283       8.325   4.807  17.698  1.00 30.00           C  
ATOM   2896  C   LYS B 283       7.438   5.682  16.809  1.00 30.00           C  
ATOM   2897  O   LYS B 283       6.978   5.228  15.759  1.00 30.00           O  
ATOM   2898  CB  LYS B 283       9.730   4.651  17.076  1.00 30.00           C  
ATOM   2899  CG  LYS B 283      10.686   3.791  17.917  1.00 30.00           C  
ATOM   2900  CD  LYS B 283      12.118   3.780  17.357  1.00 30.00           C  
ATOM   2901  CE  LYS B 283      13.058   2.800  18.083  1.00 30.00           C  
ATOM   2902  NZ  LYS B 283      13.282   3.169  19.493  1.00 30.00           N1+
ATOM   2903  H   LYS B 283       7.341   3.118  16.949  1.00  0.00           H  
ATOM   2904  HA  LYS B 283       8.412   5.275  18.680  1.00  0.00           H  
ATOM   2905  HB3 LYS B 283      10.171   5.641  16.950  1.00  0.00           H  
ATOM   2906  HB2 LYS B 283       9.654   4.222  16.076  1.00  0.00           H  
ATOM   2907  HG3 LYS B 283      10.316   2.766  17.953  1.00  0.00           H  
ATOM   2908  HG2 LYS B 283      10.683   4.155  18.945  1.00  0.00           H  
ATOM   2909  HD3 LYS B 283      12.534   4.788  17.400  1.00  0.00           H  
ATOM   2910  HD2 LYS B 283      12.089   3.521  16.298  1.00  0.00           H  
ATOM   2911  HE3 LYS B 283      14.021   2.779  17.573  1.00  0.00           H  
ATOM   2912  HE2 LYS B 283      12.658   1.787  18.041  1.00  0.00           H  
ATOM   2913  HZ1 LYS B 283      12.409   3.132  19.999  1.00  0.00           H  
ATOM   2914  HZ2 LYS B 283      13.948   2.535  19.911  1.00  0.00           H  
ATOM   2915  HZ3 LYS B 283      13.656   4.109  19.541  1.00  0.00           H  
ATOM   2916  N   TYR B 284       7.240   6.931  17.242  1.00 30.00           N  
ATOM   2917  CA  TYR B 284       6.499   7.960  16.518  1.00 30.00           C  
ATOM   2918  C   TYR B 284       6.891   9.328  17.096  1.00 30.00           C  
ATOM   2919  O   TYR B 284       7.191   9.408  18.291  1.00 30.00           O  
ATOM   2920  CB  TYR B 284       4.970   7.707  16.586  1.00 30.00           C  
ATOM   2921  CG  TYR B 284       4.374   7.543  17.976  1.00 30.00           C  
ATOM   2922  CD1 TYR B 284       4.021   8.668  18.750  1.00 30.00           C  
ATOM   2923  CD2 TYR B 284       4.165   6.250  18.496  1.00 30.00           C  
ATOM   2924  CE1 TYR B 284       3.480   8.498  20.039  1.00 30.00           C  
ATOM   2925  CE2 TYR B 284       3.627   6.080  19.786  1.00 30.00           C  
ATOM   2926  CZ  TYR B 284       3.291   7.204  20.562  1.00 30.00           C  
ATOM   2927  OH  TYR B 284       2.782   7.041  21.816  1.00 30.00           O  
ATOM   2928  H   TYR B 284       7.641   7.229  18.121  1.00  0.00           H  
ATOM   2929  HA  TYR B 284       6.817   7.897  15.478  1.00  0.00           H  
ATOM   2930  HB3 TYR B 284       4.732   6.812  16.011  1.00  0.00           H  
ATOM   2931  HB2 TYR B 284       4.438   8.513  16.081  1.00  0.00           H  
ATOM   2932  HD1 TYR B 284       4.162   9.664  18.357  1.00  0.00           H  
ATOM   2933  HD2 TYR B 284       4.430   5.386  17.908  1.00  0.00           H  
ATOM   2934  HE1 TYR B 284       3.203   9.360  20.625  1.00  0.00           H  
ATOM   2935  HE2 TYR B 284       3.478   5.088  20.184  1.00  0.00           H  
ATOM   2936  HH  TYR B 284       2.636   7.872  22.273  1.00  0.00           H  
ATOM   2937  N   PRO B 285       6.881  10.385  16.254  1.00 30.00           N  
ATOM   2938  CA  PRO B 285       7.211  11.733  16.721  1.00 30.00           C  
ATOM   2939  C   PRO B 285       6.112  12.373  17.586  1.00 30.00           C  
ATOM   2940  O   PRO B 285       4.930  12.241  17.264  1.00 30.00           O  
ATOM   2941  CB  PRO B 285       7.510  12.507  15.432  1.00 30.00           C  
ATOM   2942  CG  PRO B 285       6.659  11.825  14.377  1.00 30.00           C  
ATOM   2943  CD  PRO B 285       6.675  10.362  14.805  1.00 30.00           C  
ATOM   2944  HA  PRO B 285       8.103  11.634  17.319  1.00  0.00           H  
ATOM   2945  HB3 PRO B 285       8.567  12.407  15.182  1.00  0.00           H  
ATOM   2946  HB2 PRO B 285       7.290  13.571  15.512  1.00  0.00           H  
ATOM   2947  HG3 PRO B 285       7.013  11.987  13.359  1.00  0.00           H  
ATOM   2948  HG2 PRO B 285       5.644  12.214  14.446  1.00  0.00           H  
ATOM   2949  HD2 PRO B 285       5.761   9.847  14.507  1.00  0.00           H  
ATOM   2950  HD3 PRO B 285       7.525   9.859  14.347  1.00  0.00           H  
ATOM   2951  N   GLN B 286       6.537  13.019  18.684  1.00 30.00           N  
ATOM   2952  CA  GLN B 286       5.667  13.561  19.733  1.00 30.00           C  
ATOM   2953  C   GLN B 286       5.794  15.079  19.947  1.00 30.00           C  
ATOM   2954  O   GLN B 286       4.880  15.662  20.529  1.00 30.00           O  
ATOM   2955  CB  GLN B 286       5.907  12.784  21.042  1.00 30.00           C  
ATOM   2956  CG  GLN B 286       5.431  11.324  20.941  1.00 30.00           C  
ATOM   2957  CD  GLN B 286       5.567  10.557  22.253  1.00 30.00           C  
ATOM   2958  OE1 GLN B 286       4.569  10.252  22.901  1.00 30.00           O  
ATOM   2959  NE2 GLN B 286       6.800  10.225  22.641  1.00 30.00           N  
ATOM   2960  H   GLN B 286       7.533  13.106  18.840  1.00  0.00           H  
ATOM   2961  HA  GLN B 286       4.626  13.405  19.453  1.00  0.00           H  
ATOM   2962  HB3 GLN B 286       5.379  13.271  21.864  1.00  0.00           H  
ATOM   2963  HB2 GLN B 286       6.967  12.815  21.302  1.00  0.00           H  
ATOM   2964  HG3 GLN B 286       5.987  10.788  20.173  1.00  0.00           H  
ATOM   2965  HG2 GLN B 286       4.385  11.309  20.634  1.00  0.00           H  
ATOM   2966 HE22 GLN B 286       6.939   9.708  23.497  1.00  0.00           H  
ATOM   2967 HE21 GLN B 286       7.606  10.477  22.087  1.00  0.00           H  
ATOM   2968  N   THR B 287       6.876  15.701  19.452  1.00 30.00           N  
ATOM   2969  CA  THR B 287       7.035  17.155  19.374  1.00 30.00           C  
ATOM   2970  C   THR B 287       6.541  17.639  17.999  1.00 30.00           C  
ATOM   2971  O   THR B 287       6.636  16.898  17.018  1.00 30.00           O  
ATOM   2972  CB  THR B 287       8.518  17.606  19.572  1.00 30.00           C  
ATOM   2973  OG1 THR B 287       9.309  17.618  18.395  1.00 30.00           O  
ATOM   2974  CG2 THR B 287       9.263  16.864  20.693  1.00 30.00           C  
ATOM   2975  H   THR B 287       7.575  15.166  18.949  1.00  0.00           H  
ATOM   2976  HA  THR B 287       6.431  17.634  20.148  1.00  0.00           H  
ATOM   2977  HB  THR B 287       8.478  18.652  19.880  1.00  0.00           H  
ATOM   2978  HG1 THR B 287       9.391  16.708  18.088  1.00  0.00           H  
ATOM   2979 HG21 THR B 287      10.259  17.284  20.835  1.00  0.00           H  
ATOM   2980 HG22 THR B 287       8.731  16.948  21.641  1.00  0.00           H  
ATOM   2981 HG23 THR B 287       9.385  15.804  20.472  1.00  0.00           H  
ATOM   2982  N   TRP B 288       6.046  18.885  17.939  1.00 30.00           N  
ATOM   2983  CA  TRP B 288       5.559  19.483  16.694  1.00 30.00           C  
ATOM   2984  C   TRP B 288       6.618  19.698  15.608  1.00 30.00           C  
ATOM   2985  O   TRP B 288       6.235  19.711  14.443  1.00 30.00           O  
ATOM   2986  CB  TRP B 288       4.749  20.760  16.969  1.00 30.00           C  
ATOM   2987  CG  TRP B 288       3.406  20.475  17.558  1.00 30.00           C  
ATOM   2988  CD1 TRP B 288       3.009  20.731  18.824  1.00 30.00           C  
ATOM   2989  CD2 TRP B 288       2.302  19.769  16.919  1.00 30.00           C  
ATOM   2990  NE1 TRP B 288       1.729  20.251  19.007  1.00 30.00           N  
ATOM   2991  CE3 TRP B 288       2.092  19.208  15.635  1.00 30.00           C  
ATOM   2992  CE2 TRP B 288       1.249  19.633  17.871  1.00 30.00           C  
ATOM   2993  CZ3 TRP B 288       0.911  18.504  15.332  1.00 30.00           C  
ATOM   2994  CZ2 TRP B 288       0.055  18.963  17.571  1.00 30.00           C  
ATOM   2995  CH2 TRP B 288      -0.095  18.366  16.307  1.00 30.00           C  
ATOM   2996  H   TRP B 288       5.988  19.454  18.771  1.00  0.00           H  
ATOM   2997  HA  TRP B 288       4.872  18.761  16.250  1.00  0.00           H  
ATOM   2998  HB3 TRP B 288       4.567  21.298  16.038  1.00  0.00           H  
ATOM   2999  HB2 TRP B 288       5.305  21.443  17.613  1.00  0.00           H  
ATOM   3000  HD1 TRP B 288       3.615  21.228  19.568  1.00  0.00           H  
ATOM   3001  HE1 TRP B 288       1.235  20.333  19.885  1.00  0.00           H  
ATOM   3002  HE3 TRP B 288       2.865  19.294  14.885  1.00  0.00           H  
ATOM   3003  HZ3 TRP B 288       0.782  18.055  14.358  1.00  0.00           H  
ATOM   3004  HZ2 TRP B 288      -0.719  18.877  18.317  1.00  0.00           H  
ATOM   3005  HH2 TRP B 288      -0.978  17.791  16.092  1.00  0.00           H  
ATOM   3006  N   ASN B 289       7.907  19.798  15.972  1.00 30.00           N  
ATOM   3007  CA  ASN B 289       9.009  19.861  15.008  1.00 30.00           C  
ATOM   3008  C   ASN B 289       9.218  18.520  14.292  1.00 30.00           C  
ATOM   3009  O   ASN B 289       9.309  18.523  13.067  1.00 30.00           O  
ATOM   3010  CB  ASN B 289      10.306  20.330  15.701  1.00 30.00           C  
ATOM   3011  CG  ASN B 289      10.263  21.788  16.170  1.00 30.00           C  
ATOM   3012  OD1 ASN B 289       9.558  22.620  15.601  1.00 30.00           O  
ATOM   3013  ND2 ASN B 289      11.041  22.111  17.204  1.00 30.00           N  
ATOM   3014  H   ASN B 289       8.160  19.754  16.949  1.00  0.00           H  
ATOM   3015  HA  ASN B 289       8.727  20.602  14.257  1.00  0.00           H  
ATOM   3016  HB3 ASN B 289      11.140  20.256  15.001  1.00  0.00           H  
ATOM   3017  HB2 ASN B 289      10.547  19.674  16.540  1.00  0.00           H  
ATOM   3018 HD22 ASN B 289      11.056  23.061  17.545  1.00  0.00           H  
ATOM   3019 HD21 ASN B 289      11.618  21.414  17.652  1.00  0.00           H  
ATOM   3020  N   GLY B 290       9.248  17.401  15.036  1.00 30.00           N  
ATOM   3021  CA  GLY B 290       9.441  16.076  14.444  1.00 30.00           C  
ATOM   3022  C   GLY B 290       8.202  15.613  13.666  1.00 30.00           C  
ATOM   3023  O   GLY B 290       8.369  14.912  12.674  1.00 30.00           O  
ATOM   3024  H   GLY B 290       9.137  17.455  16.040  1.00  0.00           H  
ATOM   3025  HA3 GLY B 290       9.676  15.345  15.209  1.00  0.00           H  
ATOM   3026  HA2 GLY B 290      10.304  16.096  13.776  1.00  0.00           H  
ATOM   3027  N   ARG B 291       6.984  16.032  14.060  1.00 30.00           N  
ATOM   3028  CA  ARG B 291       5.752  15.794  13.301  1.00 30.00           C  
ATOM   3029  C   ARG B 291       5.702  16.596  11.992  1.00 30.00           C  
ATOM   3030  O   ARG B 291       5.243  16.048  10.993  1.00 30.00           O  
ATOM   3031  CB  ARG B 291       4.516  16.128  14.153  1.00 30.00           C  
ATOM   3032  CG  ARG B 291       4.279  15.140  15.300  1.00 30.00           C  
ATOM   3033  CD  ARG B 291       3.026  15.506  16.101  1.00 30.00           C  
ATOM   3034  NE  ARG B 291       2.810  14.580  17.221  1.00 30.00           N  
ATOM   3035  CZ  ARG B 291       1.823  14.636  18.133  1.00 30.00           C  
ATOM   3036  NH1 ARG B 291       0.891  15.600  18.110  1.00 30.00           N  
ATOM   3037  NH2 ARG B 291       1.770  13.700  19.088  1.00 30.00           N1+
ATOM   3038  H   ARG B 291       6.897  16.587  14.902  1.00  0.00           H  
ATOM   3039  HA  ARG B 291       5.709  14.736  13.036  1.00  0.00           H  
ATOM   3040  HB3 ARG B 291       3.626  16.115  13.520  1.00  0.00           H  
ATOM   3041  HB2 ARG B 291       4.594  17.145  14.539  1.00  0.00           H  
ATOM   3042  HG3 ARG B 291       5.150  15.054  15.951  1.00  0.00           H  
ATOM   3043  HG2 ARG B 291       4.138  14.152  14.859  1.00  0.00           H  
ATOM   3044  HD3 ARG B 291       2.152  15.425  15.454  1.00  0.00           H  
ATOM   3045  HD2 ARG B 291       3.075  16.538  16.449  1.00  0.00           H  
ATOM   3046  HE  ARG B 291       3.469  13.813  17.278  1.00  0.00           H  
ATOM   3047 HH12 ARG B 291       0.150  15.644  18.796  1.00  0.00           H  
ATOM   3048 HH11 ARG B 291       0.932  16.317  17.400  1.00  0.00           H  
ATOM   3049 HH22 ARG B 291       1.063  13.738  19.806  1.00  0.00           H  
ATOM   3050 HH21 ARG B 291       2.445  12.949  19.098  1.00  0.00           H  
ATOM   3051  N   LEU B 292       6.171  17.856  12.010  1.00 30.00           N  
ATOM   3052  CA  LEU B 292       6.177  18.736  10.841  1.00 30.00           C  
ATOM   3053  C   LEU B 292       7.219  18.309   9.794  1.00 30.00           C  
ATOM   3054  O   LEU B 292       6.913  18.347   8.603  1.00 30.00           O  
ATOM   3055  CB  LEU B 292       6.386  20.198  11.295  1.00 30.00           C  
ATOM   3056  CG  LEU B 292       5.944  21.269  10.277  1.00 30.00           C  
ATOM   3057  CD1 LEU B 292       4.403  21.304  10.147  1.00 30.00           C  
ATOM   3058  CD2 LEU B 292       6.536  22.649  10.635  1.00 30.00           C  
ATOM   3059  H   LEU B 292       6.524  18.251  12.871  1.00  0.00           H  
ATOM   3060  HA  LEU B 292       5.193  18.656  10.376  1.00  0.00           H  
ATOM   3061  HB3 LEU B 292       7.433  20.340  11.573  1.00  0.00           H  
ATOM   3062  HB2 LEU B 292       5.807  20.389  12.194  1.00  0.00           H  
ATOM   3063  HG  LEU B 292       6.351  21.001   9.301  1.00  0.00           H  
ATOM   3064 HD11 LEU B 292       3.977  22.278  10.385  1.00  0.00           H  
ATOM   3065 HD12 LEU B 292       4.100  21.061   9.129  1.00  0.00           H  
ATOM   3066 HD13 LEU B 292       3.912  20.585  10.805  1.00  0.00           H  
ATOM   3067 HD21 LEU B 292       5.795  23.448  10.629  1.00  0.00           H  
ATOM   3068 HD22 LEU B 292       7.000  22.653  11.622  1.00  0.00           H  
ATOM   3069 HD23 LEU B 292       7.308  22.930   9.918  1.00  0.00           H  
ATOM   3070  N   LEU B 293       8.408  17.879  10.252  1.00 30.00           N  
ATOM   3071  CA  LEU B 293       9.475  17.366   9.393  1.00 30.00           C  
ATOM   3072  C   LEU B 293       9.158  15.961   8.868  1.00 30.00           C  
ATOM   3073  O   LEU B 293       9.373  15.722   7.682  1.00 30.00           O  
ATOM   3074  CB  LEU B 293      10.827  17.402  10.136  1.00 30.00           C  
ATOM   3075  CG  LEU B 293      11.315  18.827  10.484  1.00 30.00           C  
ATOM   3076  CD1 LEU B 293      12.589  18.778  11.351  1.00 30.00           C  
ATOM   3077  CD2 LEU B 293      11.480  19.727   9.243  1.00 30.00           C  
ATOM   3078  H   LEU B 293       8.596  17.891  11.246  1.00  0.00           H  
ATOM   3079  HA  LEU B 293       9.542  18.014   8.518  1.00  0.00           H  
ATOM   3080  HB3 LEU B 293      11.591  16.910   9.530  1.00  0.00           H  
ATOM   3081  HB2 LEU B 293      10.744  16.811  11.051  1.00  0.00           H  
ATOM   3082  HG  LEU B 293      10.551  19.307  11.092  1.00  0.00           H  
ATOM   3083 HD11 LEU B 293      12.457  19.362  12.262  1.00  0.00           H  
ATOM   3084 HD12 LEU B 293      12.833  17.761  11.657  1.00  0.00           H  
ATOM   3085 HD13 LEU B 293      13.465  19.171  10.835  1.00  0.00           H  
ATOM   3086 HD21 LEU B 293      12.362  20.365   9.305  1.00  0.00           H  
ATOM   3087 HD22 LEU B 293      11.573  19.144   8.327  1.00  0.00           H  
ATOM   3088 HD23 LEU B 293      10.619  20.386   9.127  1.00  0.00           H  
ATOM   3089  N   ALA B 294       8.589  15.085   9.717  1.00 30.00           N  
ATOM   3090  CA  ALA B 294       8.067  13.784   9.298  1.00 30.00           C  
ATOM   3091  C   ALA B 294       6.987  13.915   8.219  1.00 30.00           C  
ATOM   3092  O   ALA B 294       7.092  13.214   7.224  1.00 30.00           O  
ATOM   3093  CB  ALA B 294       7.531  12.982  10.493  1.00 30.00           C  
ATOM   3094  H   ALA B 294       8.443  15.335  10.686  1.00  0.00           H  
ATOM   3095  HA  ALA B 294       8.901  13.223   8.871  1.00  0.00           H  
ATOM   3096  HB1 ALA B 294       7.123  12.022  10.174  1.00  0.00           H  
ATOM   3097  HB2 ALA B 294       8.323  12.768  11.210  1.00  0.00           H  
ATOM   3098  HB3 ALA B 294       6.738  13.519  11.015  1.00  0.00           H  
ATOM   3099  N   ALA B 295       6.028  14.841   8.397  1.00 30.00           N  
ATOM   3100  CA  ALA B 295       4.909  15.103   7.486  1.00 30.00           C  
ATOM   3101  C   ALA B 295       5.285  15.430   6.029  1.00 30.00           C  
ATOM   3102  O   ALA B 295       4.538  15.029   5.136  1.00 30.00           O  
ATOM   3103  CB  ALA B 295       4.030  16.218   8.074  1.00 30.00           C  
ATOM   3104  H   ALA B 295       6.031  15.390   9.247  1.00  0.00           H  
ATOM   3105  HA  ALA B 295       4.313  14.190   7.454  1.00  0.00           H  
ATOM   3106  HB1 ALA B 295       3.268  16.551   7.369  1.00  0.00           H  
ATOM   3107  HB2 ALA B 295       3.513  15.878   8.971  1.00  0.00           H  
ATOM   3108  HB3 ALA B 295       4.619  17.094   8.343  1.00  0.00           H  
ATOM   3109  N   THR B 296       6.418  16.121   5.803  1.00 30.00           N  
ATOM   3110  CA  THR B 296       6.895  16.453   4.457  1.00 30.00           C  
ATOM   3111  C   THR B 296       7.581  15.251   3.780  1.00 30.00           C  
ATOM   3112  O   THR B 296       7.157  14.876   2.687  1.00 30.00           O  
ATOM   3113  CB  THR B 296       7.839  17.689   4.432  1.00 30.00           C  
ATOM   3114  OG1 THR B 296       9.107  17.461   5.018  1.00 30.00           O  
ATOM   3115  CG2 THR B 296       7.219  18.945   5.058  1.00 30.00           C  
ATOM   3116  H   THR B 296       6.998  16.421   6.575  1.00  0.00           H  
ATOM   3117  HA  THR B 296       6.026  16.714   3.848  1.00  0.00           H  
ATOM   3118  HB  THR B 296       8.040  17.924   3.386  1.00  0.00           H  
ATOM   3119  HG1 THR B 296       9.579  18.296   5.064  1.00  0.00           H  
ATOM   3120 HG21 THR B 296       7.889  19.802   4.973  1.00  0.00           H  
ATOM   3121 HG22 THR B 296       6.286  19.208   4.559  1.00  0.00           H  
ATOM   3122 HG23 THR B 296       6.998  18.803   6.113  1.00  0.00           H  
ATOM   3123  N   PHE B 297       8.582  14.637   4.439  1.00 30.00           N  
ATOM   3124  CA  PHE B 297       9.324  13.500   3.889  1.00 30.00           C  
ATOM   3125  C   PHE B 297       8.539  12.178   3.897  1.00 30.00           C  
ATOM   3126  O   PHE B 297       8.922  11.272   3.162  1.00 30.00           O  
ATOM   3127  CB  PHE B 297      10.679  13.328   4.594  1.00 30.00           C  
ATOM   3128  CG  PHE B 297      11.664  14.466   4.393  1.00 30.00           C  
ATOM   3129  CD1 PHE B 297      12.351  14.608   3.169  1.00 30.00           C  
ATOM   3130  CD2 PHE B 297      11.778  15.483   5.359  1.00 30.00           C  
ATOM   3131  CE1 PHE B 297      13.154  15.720   2.950  1.00 30.00           C  
ATOM   3132  CE2 PHE B 297      12.559  16.600   5.111  1.00 30.00           C  
ATOM   3133  CZ  PHE B 297      13.255  16.713   3.916  1.00 30.00           C  
ATOM   3134  H   PHE B 297       8.889  14.998   5.333  1.00  0.00           H  
ATOM   3135  HA  PHE B 297       9.536  13.718   2.840  1.00  0.00           H  
ATOM   3136  HB3 PHE B 297      11.142  12.430   4.190  1.00  0.00           H  
ATOM   3137  HB2 PHE B 297      10.535  13.160   5.663  1.00  0.00           H  
ATOM   3138  HD1 PHE B 297      12.250  13.860   2.398  1.00  0.00           H  
ATOM   3139  HD2 PHE B 297      11.252  15.402   6.293  1.00  0.00           H  
ATOM   3140  HE1 PHE B 297      13.684  15.822   2.015  1.00  0.00           H  
ATOM   3141  HE2 PHE B 297      12.612  17.388   5.844  1.00  0.00           H  
ATOM   3142  HZ  PHE B 297      13.866  17.584   3.731  1.00  0.00           H  
ATOM   3143  N   THR B 298       7.453  12.093   4.686  1.00 30.00           N  
ATOM   3144  CA  THR B 298       6.482  11.000   4.653  1.00 30.00           C  
ATOM   3145  C   THR B 298       5.712  11.026   3.328  1.00 30.00           C  
ATOM   3146  O   THR B 298       5.749  10.017   2.633  1.00 30.00           O  
ATOM   3147  CB  THR B 298       5.463  11.058   5.829  1.00 30.00           C  
ATOM   3148  OG1 THR B 298       6.108  10.594   6.998  1.00 30.00           O  
ATOM   3149  CG2 THR B 298       4.168  10.246   5.667  1.00 30.00           C  
ATOM   3150  H   THR B 298       7.230  12.863   5.303  1.00  0.00           H  
ATOM   3151  HA  THR B 298       7.029  10.057   4.710  1.00  0.00           H  
ATOM   3152  HB  THR B 298       5.170  12.094   6.004  1.00  0.00           H  
ATOM   3153  HG1 THR B 298       6.797  11.226   7.224  1.00  0.00           H  
ATOM   3154 HG21 THR B 298       3.623  10.168   6.608  1.00  0.00           H  
ATOM   3155 HG22 THR B 298       3.492  10.708   4.947  1.00  0.00           H  
ATOM   3156 HG23 THR B 298       4.392   9.241   5.316  1.00  0.00           H  
ATOM   3157  N   LEU B 299       5.079  12.164   2.980  1.00 30.00           N  
ATOM   3158  CA  LEU B 299       4.308  12.329   1.741  1.00 30.00           C  
ATOM   3159  C   LEU B 299       5.109  11.991   0.475  1.00 30.00           C  
ATOM   3160  O   LEU B 299       4.583  11.307  -0.401  1.00 30.00           O  
ATOM   3161  CB  LEU B 299       3.749  13.766   1.647  1.00 30.00           C  
ATOM   3162  CG  LEU B 299       2.501  14.019   2.514  1.00 30.00           C  
ATOM   3163  CD1 LEU B 299       2.126  15.514   2.495  1.00 30.00           C  
ATOM   3164  CD2 LEU B 299       1.313  13.130   2.096  1.00 30.00           C  
ATOM   3165  H   LEU B 299       5.115  12.967   3.592  1.00  0.00           H  
ATOM   3166  HA  LEU B 299       3.484  11.615   1.782  1.00  0.00           H  
ATOM   3167  HB3 LEU B 299       3.482  13.996   0.613  1.00  0.00           H  
ATOM   3168  HB2 LEU B 299       4.538  14.471   1.908  1.00  0.00           H  
ATOM   3169  HG  LEU B 299       2.757  13.767   3.544  1.00  0.00           H  
ATOM   3170 HD11 LEU B 299       1.817  15.852   3.484  1.00  0.00           H  
ATOM   3171 HD12 LEU B 299       2.964  16.142   2.190  1.00  0.00           H  
ATOM   3172 HD13 LEU B 299       1.314  15.721   1.800  1.00  0.00           H  
ATOM   3173 HD21 LEU B 299       0.380  13.691   2.042  1.00  0.00           H  
ATOM   3174 HD22 LEU B 299       1.464  12.675   1.116  1.00  0.00           H  
ATOM   3175 HD23 LEU B 299       1.167  12.319   2.809  1.00  0.00           H  
ATOM   3176  N   ILE B 300       6.376  12.426   0.439  1.00 30.00           N  
ATOM   3177  CA  ILE B 300       7.323  12.115  -0.624  1.00 30.00           C  
ATOM   3178  C   ILE B 300       7.776  10.640  -0.574  1.00 30.00           C  
ATOM   3179  O   ILE B 300       7.573   9.917  -1.548  1.00 30.00           O  
ATOM   3180  CB  ILE B 300       8.557  13.069  -0.552  1.00 30.00           C  
ATOM   3181  CG1 ILE B 300       8.148  14.556  -0.687  1.00 30.00           C  
ATOM   3182  CG2 ILE B 300       9.685  12.739  -1.550  1.00 30.00           C  
ATOM   3183  CD1 ILE B 300       7.340  14.909  -1.947  1.00 30.00           C  
ATOM   3184  H   ILE B 300       6.730  12.983   1.205  1.00  0.00           H  
ATOM   3185  HA  ILE B 300       6.822  12.263  -1.582  1.00  0.00           H  
ATOM   3186  HB  ILE B 300       8.992  12.969   0.444  1.00  0.00           H  
ATOM   3187 HG13 ILE B 300       9.034  15.190  -0.635  1.00  0.00           H  
ATOM   3188 HG12 ILE B 300       7.548  14.843   0.174  1.00  0.00           H  
ATOM   3189 HG21 ILE B 300      10.493  13.468  -1.482  1.00  0.00           H  
ATOM   3190 HG22 ILE B 300      10.135  11.764  -1.361  1.00  0.00           H  
ATOM   3191 HG23 ILE B 300       9.315  12.750  -2.571  1.00  0.00           H  
ATOM   3192 HD11 ILE B 300       7.378  15.981  -2.141  1.00  0.00           H  
ATOM   3193 HD12 ILE B 300       7.718  14.402  -2.835  1.00  0.00           H  
ATOM   3194 HD13 ILE B 300       6.290  14.636  -1.830  1.00  0.00           H  
ATOM   3195  N   GLY B 301       8.374  10.228   0.556  1.00 30.00           N  
ATOM   3196  CA  GLY B 301       9.110   8.975   0.702  1.00 30.00           C  
ATOM   3197  C   GLY B 301       8.229   7.721   0.671  1.00 30.00           C  
ATOM   3198  O   GLY B 301       8.696   6.702   0.166  1.00 30.00           O  
ATOM   3199  H   GLY B 301       8.448  10.872   1.334  1.00  0.00           H  
ATOM   3200  HA3 GLY B 301       9.651   8.996   1.647  1.00  0.00           H  
ATOM   3201  HA2 GLY B 301       9.867   8.909  -0.082  1.00  0.00           H  
ATOM   3202  N   VAL B 302       6.974   7.775   1.162  1.00 30.00           N  
ATOM   3203  CA  VAL B 302       6.048   6.633   1.115  1.00 30.00           C  
ATOM   3204  C   VAL B 302       5.645   6.251  -0.322  1.00 30.00           C  
ATOM   3205  O   VAL B 302       5.415   5.071  -0.584  1.00 30.00           O  
ATOM   3206  CB  VAL B 302       4.744   6.833   1.942  1.00 30.00           C  
ATOM   3207  CG1 VAL B 302       5.016   6.984   3.449  1.00 30.00           C  
ATOM   3208  CG2 VAL B 302       3.754   7.887   1.395  1.00 30.00           C  
ATOM   3209  H   VAL B 302       6.621   8.630   1.575  1.00  0.00           H  
ATOM   3210  HA  VAL B 302       6.578   5.780   1.533  1.00  0.00           H  
ATOM   3211  HB  VAL B 302       4.191   5.894   1.878  1.00  0.00           H  
ATOM   3212 HG11 VAL B 302       4.099   7.202   3.995  1.00  0.00           H  
ATOM   3213 HG12 VAL B 302       5.410   6.053   3.855  1.00  0.00           H  
ATOM   3214 HG13 VAL B 302       5.739   7.763   3.676  1.00  0.00           H  
ATOM   3215 HG21 VAL B 302       2.979   8.126   2.124  1.00  0.00           H  
ATOM   3216 HG22 VAL B 302       4.246   8.814   1.113  1.00  0.00           H  
ATOM   3217 HG23 VAL B 302       3.243   7.522   0.504  1.00  0.00           H  
ATOM   3218  N   SER B 303       5.620   7.248  -1.224  1.00 30.00           N  
ATOM   3219  CA  SER B 303       5.357   7.064  -2.645  1.00 30.00           C  
ATOM   3220  C   SER B 303       6.591   6.569  -3.425  1.00 30.00           C  
ATOM   3221  O   SER B 303       6.395   5.847  -4.400  1.00 30.00           O  
ATOM   3222  CB  SER B 303       4.784   8.367  -3.234  1.00 30.00           C  
ATOM   3223  OG  SER B 303       3.445   8.544  -2.815  1.00 30.00           O  
ATOM   3224  H   SER B 303       5.822   8.192  -0.927  1.00  0.00           H  
ATOM   3225  HA  SER B 303       4.597   6.289  -2.755  1.00  0.00           H  
ATOM   3226  HB3 SER B 303       4.778   8.327  -4.324  1.00  0.00           H  
ATOM   3227  HB2 SER B 303       5.375   9.237  -2.946  1.00  0.00           H  
ATOM   3228  HG  SER B 303       2.901   7.870  -3.229  1.00  0.00           H  
ATOM   3229  N   PHE B 304       7.819   6.910  -2.982  1.00 30.00           N  
ATOM   3230  CA  PHE B 304       9.072   6.392  -3.559  1.00 30.00           C  
ATOM   3231  C   PHE B 304       9.413   4.949  -3.154  1.00 30.00           C  
ATOM   3232  O   PHE B 304      10.004   4.234  -3.961  1.00 30.00           O  
ATOM   3233  CB  PHE B 304      10.263   7.336  -3.286  1.00 30.00           C  
ATOM   3234  CG  PHE B 304      10.348   8.504  -4.249  1.00 30.00           C  
ATOM   3235  CD1 PHE B 304      10.714   8.279  -5.592  1.00 30.00           C  
ATOM   3236  CD2 PHE B 304       9.936   9.793  -3.858  1.00 30.00           C  
ATOM   3237  CE1 PHE B 304      10.666   9.319  -6.510  1.00 30.00           C  
ATOM   3238  CE2 PHE B 304       9.899  10.821  -4.789  1.00 30.00           C  
ATOM   3239  CZ  PHE B 304      10.253  10.583  -6.108  1.00 30.00           C  
ATOM   3240  H   PHE B 304       7.910   7.515  -2.178  1.00  0.00           H  
ATOM   3241  HA  PHE B 304       8.936   6.350  -4.641  1.00  0.00           H  
ATOM   3242  HB3 PHE B 304      11.203   6.789  -3.382  1.00  0.00           H  
ATOM   3243  HB2 PHE B 304      10.238   7.703  -2.259  1.00  0.00           H  
ATOM   3244  HD1 PHE B 304      11.024   7.295  -5.911  1.00  0.00           H  
ATOM   3245  HD2 PHE B 304       9.652   9.982  -2.837  1.00  0.00           H  
ATOM   3246  HE1 PHE B 304      10.945   9.142  -7.538  1.00  0.00           H  
ATOM   3247  HE2 PHE B 304       9.578  11.808  -4.501  1.00  0.00           H  
ATOM   3248  HZ  PHE B 304      10.202  11.391  -6.821  1.00  0.00           H  
ATOM   3249  N   PHE B 305       9.020   4.536  -1.939  1.00 30.00           N  
ATOM   3250  CA  PHE B 305       9.114   3.150  -1.468  1.00 30.00           C  
ATOM   3251  C   PHE B 305       8.078   2.212  -2.113  1.00 30.00           C  
ATOM   3252  O   PHE B 305       8.327   1.009  -2.179  1.00 30.00           O  
ATOM   3253  CB  PHE B 305       9.015   3.116   0.070  1.00 30.00           C  
ATOM   3254  CG  PHE B 305      10.335   3.264   0.808  1.00 30.00           C  
ATOM   3255  CD1 PHE B 305      11.095   4.449   0.713  1.00 30.00           C  
ATOM   3256  CD2 PHE B 305      10.824   2.202   1.598  1.00 30.00           C  
ATOM   3257  CE1 PHE B 305      12.278   4.572   1.426  1.00 30.00           C  
ATOM   3258  CE2 PHE B 305      12.010   2.348   2.303  1.00 30.00           C  
ATOM   3259  CZ  PHE B 305      12.735   3.528   2.219  1.00 30.00           C  
ATOM   3260  H   PHE B 305       8.572   5.191  -1.311  1.00  0.00           H  
ATOM   3261  HA  PHE B 305      10.092   2.755  -1.752  1.00  0.00           H  
ATOM   3262  HB3 PHE B 305       8.548   2.188   0.405  1.00  0.00           H  
ATOM   3263  HB2 PHE B 305       8.347   3.908   0.408  1.00  0.00           H  
ATOM   3264  HD1 PHE B 305      10.758   5.271   0.101  1.00  0.00           H  
ATOM   3265  HD2 PHE B 305      10.268   1.280   1.672  1.00  0.00           H  
ATOM   3266  HE1 PHE B 305      12.836   5.492   1.380  1.00  0.00           H  
ATOM   3267  HE2 PHE B 305      12.365   1.549   2.934  1.00  0.00           H  
ATOM   3268  HZ  PHE B 305      13.653   3.636   2.778  1.00  0.00           H  
ATOM   3269  N   ALA B 306       6.955   2.780  -2.584  1.00 30.00           N  
ATOM   3270  CA  ALA B 306       5.883   2.070  -3.278  1.00 30.00           C  
ATOM   3271  C   ALA B 306       6.103   1.950  -4.799  1.00 30.00           C  
ATOM   3272  O   ALA B 306       5.376   1.182  -5.431  1.00 30.00           O  
ATOM   3273  CB  ALA B 306       4.558   2.787  -2.977  1.00 30.00           C  
ATOM   3274  H   ALA B 306       6.824   3.775  -2.474  1.00  0.00           H  
ATOM   3275  HA  ALA B 306       5.810   1.055  -2.882  1.00  0.00           H  
ATOM   3276  HB1 ALA B 306       3.718   2.305  -3.478  1.00  0.00           H  
ATOM   3277  HB2 ALA B 306       4.345   2.781  -1.908  1.00  0.00           H  
ATOM   3278  HB3 ALA B 306       4.586   3.828  -3.302  1.00  0.00           H  
ATOM   3279  N   LEU B 307       7.079   2.688  -5.366  1.00 30.00           N  
ATOM   3280  CA  LEU B 307       7.378   2.687  -6.802  1.00 30.00           C  
ATOM   3281  C   LEU B 307       7.849   1.339  -7.386  1.00 30.00           C  
ATOM   3282  O   LEU B 307       7.307   0.984  -8.428  1.00 30.00           O  
ATOM   3283  CB  LEU B 307       8.377   3.809  -7.176  1.00 30.00           C  
ATOM   3284  CG  LEU B 307       7.738   5.147  -7.596  1.00 30.00           C  
ATOM   3285  CD1 LEU B 307       8.826   6.218  -7.790  1.00 30.00           C  
ATOM   3286  CD2 LEU B 307       6.825   5.024  -8.834  1.00 30.00           C  
ATOM   3287  H   LEU B 307       7.641   3.300  -4.791  1.00  0.00           H  
ATOM   3288  HA  LEU B 307       6.426   2.902  -7.291  1.00  0.00           H  
ATOM   3289  HB3 LEU B 307       9.018   3.490  -8.000  1.00  0.00           H  
ATOM   3290  HB2 LEU B 307       9.054   3.984  -6.342  1.00  0.00           H  
ATOM   3291  HG  LEU B 307       7.113   5.477  -6.769  1.00  0.00           H  
ATOM   3292 HD11 LEU B 307       8.504   7.177  -7.382  1.00  0.00           H  
ATOM   3293 HD12 LEU B 307       9.756   5.948  -7.289  1.00  0.00           H  
ATOM   3294 HD13 LEU B 307       9.078   6.370  -8.837  1.00  0.00           H  
ATOM   3295 HD21 LEU B 307       7.067   5.751  -9.608  1.00  0.00           H  
ATOM   3296 HD22 LEU B 307       6.887   4.038  -9.296  1.00  0.00           H  
ATOM   3297 HD23 LEU B 307       5.785   5.193  -8.559  1.00  0.00           H  
ATOM   3298  N   PRO B 308       8.799   0.600  -6.757  1.00 30.00           N  
ATOM   3299  CA  PRO B 308       9.281  -0.686  -7.308  1.00 30.00           C  
ATOM   3300  C   PRO B 308       8.212  -1.776  -7.500  1.00 30.00           C  
ATOM   3301  O   PRO B 308       8.299  -2.516  -8.476  1.00 30.00           O  
ATOM   3302  CB  PRO B 308      10.396  -1.123  -6.344  1.00 30.00           C  
ATOM   3303  CG  PRO B 308      10.888   0.178  -5.735  1.00 30.00           C  
ATOM   3304  CD  PRO B 308       9.611   0.995  -5.606  1.00 30.00           C  
ATOM   3305  HA  PRO B 308       9.725  -0.461  -8.279  1.00  0.00           H  
ATOM   3306  HB3 PRO B 308      11.193  -1.674  -6.845  1.00  0.00           H  
ATOM   3307  HB2 PRO B 308      10.000  -1.764  -5.554  1.00  0.00           H  
ATOM   3308  HG3 PRO B 308      11.567   0.673  -6.431  1.00  0.00           H  
ATOM   3309  HG2 PRO B 308      11.412   0.044  -4.789  1.00  0.00           H  
ATOM   3310  HD2 PRO B 308       9.077   0.721  -4.697  1.00  0.00           H  
ATOM   3311  HD3 PRO B 308       9.841   2.056  -5.563  1.00  0.00           H  
ATOM   3312  N   ALA B 309       7.199  -1.820  -6.616  1.00 30.00           N  
ATOM   3313  CA  ALA B 309       6.028  -2.688  -6.764  1.00 30.00           C  
ATOM   3314  C   ALA B 309       5.094  -2.255  -7.912  1.00 30.00           C  
ATOM   3315  O   ALA B 309       4.527  -3.123  -8.575  1.00 30.00           O  
ATOM   3316  CB  ALA B 309       5.264  -2.739  -5.433  1.00 30.00           C  
ATOM   3317  H   ALA B 309       7.183  -1.174  -5.840  1.00  0.00           H  
ATOM   3318  HA  ALA B 309       6.380  -3.698  -6.984  1.00  0.00           H  
ATOM   3319  HB1 ALA B 309       4.405  -3.408  -5.499  1.00  0.00           H  
ATOM   3320  HB2 ALA B 309       5.904  -3.108  -4.632  1.00  0.00           H  
ATOM   3321  HB3 ALA B 309       4.898  -1.754  -5.140  1.00  0.00           H  
ATOM   3322  N   GLY B 310       4.969  -0.936  -8.142  1.00 30.00           N  
ATOM   3323  CA  GLY B 310       4.145  -0.358  -9.206  1.00 30.00           C  
ATOM   3324  C   GLY B 310       4.816  -0.493 -10.583  1.00 30.00           C  
ATOM   3325  O   GLY B 310       4.131  -0.805 -11.555  1.00 30.00           O  
ATOM   3326  H   GLY B 310       5.476  -0.285  -7.558  1.00  0.00           H  
ATOM   3327  HA3 GLY B 310       3.991   0.700  -8.994  1.00  0.00           H  
ATOM   3328  HA2 GLY B 310       3.160  -0.828  -9.220  1.00  0.00           H  
ATOM   3329  N   ILE B 311       6.144  -0.284 -10.660  1.00 30.00           N  
ATOM   3330  CA  ILE B 311       6.959  -0.407 -11.873  1.00 30.00           C  
ATOM   3331  C   ILE B 311       7.025  -1.854 -12.382  1.00 30.00           C  
ATOM   3332  O   ILE B 311       6.782  -2.074 -13.568  1.00 30.00           O  
ATOM   3333  CB  ILE B 311       8.406   0.155 -11.681  1.00 30.00           C  
ATOM   3334  CG1 ILE B 311       8.360   1.694 -11.565  1.00 30.00           C  
ATOM   3335  CG2 ILE B 311       9.428  -0.255 -12.775  1.00 30.00           C  
ATOM   3336  CD1 ILE B 311       9.672   2.345 -11.104  1.00 30.00           C  
ATOM   3337  H   ILE B 311       6.643  -0.010  -9.822  1.00  0.00           H  
ATOM   3338  HA  ILE B 311       6.470   0.182 -12.651  1.00  0.00           H  
ATOM   3339  HB  ILE B 311       8.780  -0.230 -10.731  1.00  0.00           H  
ATOM   3340 HG13 ILE B 311       7.581   1.988 -10.864  1.00  0.00           H  
ATOM   3341 HG12 ILE B 311       8.069   2.115 -12.526  1.00  0.00           H  
ATOM   3342 HG21 ILE B 311      10.397   0.217 -12.619  1.00  0.00           H  
ATOM   3343 HG22 ILE B 311       9.622  -1.328 -12.787  1.00  0.00           H  
ATOM   3344 HG23 ILE B 311       9.079   0.037 -13.766  1.00  0.00           H  
ATOM   3345 HD11 ILE B 311       9.486   3.333 -10.682  1.00  0.00           H  
ATOM   3346 HD12 ILE B 311      10.166   1.752 -10.334  1.00  0.00           H  
ATOM   3347 HD13 ILE B 311      10.368   2.470 -11.932  1.00  0.00           H  
ATOM   3348  N   LEU B 312       7.324  -2.807 -11.480  1.00 30.00           N  
ATOM   3349  CA  LEU B 312       7.371  -4.231 -11.809  1.00 30.00           C  
ATOM   3350  C   LEU B 312       5.980  -4.812 -12.098  1.00 30.00           C  
ATOM   3351  O   LEU B 312       5.881  -5.644 -12.995  1.00 30.00           O  
ATOM   3352  CB  LEU B 312       8.087  -5.029 -10.698  1.00 30.00           C  
ATOM   3353  CG  LEU B 312       9.588  -4.695 -10.523  1.00 30.00           C  
ATOM   3354  CD1 LEU B 312      10.194  -5.520  -9.372  1.00 30.00           C  
ATOM   3355  CD2 LEU B 312      10.402  -4.854 -11.817  1.00 30.00           C  
ATOM   3356  H   LEU B 312       7.518  -2.557 -10.520  1.00  0.00           H  
ATOM   3357  HA  LEU B 312       7.942  -4.337 -12.734  1.00  0.00           H  
ATOM   3358  HB3 LEU B 312       8.000  -6.095 -10.914  1.00  0.00           H  
ATOM   3359  HB2 LEU B 312       7.564  -4.874  -9.753  1.00  0.00           H  
ATOM   3360  HG  LEU B 312       9.670  -3.647 -10.240  1.00  0.00           H  
ATOM   3361 HD11 LEU B 312      10.805  -4.888  -8.726  1.00  0.00           H  
ATOM   3362 HD12 LEU B 312       9.425  -5.973  -8.745  1.00  0.00           H  
ATOM   3363 HD13 LEU B 312      10.826  -6.332  -9.731  1.00  0.00           H  
ATOM   3364 HD21 LEU B 312      11.422  -5.181 -11.622  1.00  0.00           H  
ATOM   3365 HD22 LEU B 312       9.949  -5.592 -12.472  1.00  0.00           H  
ATOM   3366 HD23 LEU B 312      10.467  -3.910 -12.361  1.00  0.00           H  
ATOM   3367  N   GLY B 313       4.935  -4.338 -11.393  1.00 30.00           N  
ATOM   3368  CA  GLY B 313       3.545  -4.755 -11.599  1.00 30.00           C  
ATOM   3369  C   GLY B 313       3.042  -4.375 -12.999  1.00 30.00           C  
ATOM   3370  O   GLY B 313       2.418  -5.200 -13.667  1.00 30.00           O  
ATOM   3371  H   GLY B 313       5.098  -3.648 -10.672  1.00  0.00           H  
ATOM   3372  HA3 GLY B 313       2.910  -4.288 -10.846  1.00  0.00           H  
ATOM   3373  HA2 GLY B 313       3.474  -5.833 -11.462  1.00  0.00           H  
ATOM   3374  N   SER B 314       3.375  -3.158 -13.464  1.00 30.00           N  
ATOM   3375  CA  SER B 314       3.111  -2.699 -14.826  1.00 30.00           C  
ATOM   3376  C   SER B 314       4.011  -3.378 -15.872  1.00 30.00           C  
ATOM   3377  O   SER B 314       3.528  -3.654 -16.966  1.00 30.00           O  
ATOM   3378  CB  SER B 314       3.237  -1.168 -14.892  1.00 30.00           C  
ATOM   3379  OG  SER B 314       2.128  -0.587 -14.244  1.00 30.00           O  
ATOM   3380  H   SER B 314       3.868  -2.510 -12.864  1.00  0.00           H  
ATOM   3381  HA  SER B 314       2.085  -2.966 -15.086  1.00  0.00           H  
ATOM   3382  HB3 SER B 314       3.223  -0.826 -15.927  1.00  0.00           H  
ATOM   3383  HB2 SER B 314       4.164  -0.816 -14.436  1.00  0.00           H  
ATOM   3384  HG  SER B 314       2.173   0.371 -14.318  1.00  0.00           H  
ATOM   3385  N   GLY B 315       5.274  -3.673 -15.516  1.00 30.00           N  
ATOM   3386  CA  GLY B 315       6.250  -4.345 -16.377  1.00 30.00           C  
ATOM   3387  C   GLY B 315       5.828  -5.782 -16.719  1.00 30.00           C  
ATOM   3388  O   GLY B 315       5.978  -6.199 -17.866  1.00 30.00           O  
ATOM   3389  H   GLY B 315       5.601  -3.395 -14.601  1.00  0.00           H  
ATOM   3390  HA3 GLY B 315       7.206  -4.375 -15.855  1.00  0.00           H  
ATOM   3391  HA2 GLY B 315       6.394  -3.767 -17.292  1.00  0.00           H  
ATOM   3392  N   PHE B 316       5.263  -6.511 -15.741  1.00 30.00           N  
ATOM   3393  CA  PHE B 316       4.670  -7.839 -15.899  1.00 30.00           C  
ATOM   3394  C   PHE B 316       3.420  -7.859 -16.796  1.00 30.00           C  
ATOM   3395  O   PHE B 316       3.302  -8.750 -17.637  1.00 30.00           O  
ATOM   3396  CB  PHE B 316       4.367  -8.434 -14.504  1.00 30.00           C  
ATOM   3397  CG  PHE B 316       5.573  -8.979 -13.752  1.00 30.00           C  
ATOM   3398  CD1 PHE B 316       6.426  -9.936 -14.345  1.00 30.00           C  
ATOM   3399  CD2 PHE B 316       5.819  -8.586 -12.420  1.00 30.00           C  
ATOM   3400  CE1 PHE B 316       7.527 -10.415 -13.649  1.00 30.00           C  
ATOM   3401  CE2 PHE B 316       6.937  -9.062 -11.749  1.00 30.00           C  
ATOM   3402  CZ  PHE B 316       7.788  -9.971 -12.361  1.00 30.00           C  
ATOM   3403  H   PHE B 316       5.201  -6.112 -14.812  1.00  0.00           H  
ATOM   3404  HA  PHE B 316       5.406  -8.467 -16.404  1.00  0.00           H  
ATOM   3405  HB3 PHE B 316       3.615  -9.219 -14.561  1.00  0.00           H  
ATOM   3406  HB2 PHE B 316       3.909  -7.653 -13.896  1.00  0.00           H  
ATOM   3407  HD1 PHE B 316       6.247 -10.288 -15.350  1.00  0.00           H  
ATOM   3408  HD2 PHE B 316       5.158  -7.890 -11.924  1.00  0.00           H  
ATOM   3409  HE1 PHE B 316       8.195 -11.122 -14.117  1.00  0.00           H  
ATOM   3410  HE2 PHE B 316       7.150  -8.721 -10.749  1.00  0.00           H  
ATOM   3411  HZ  PHE B 316       8.655 -10.337 -11.834  1.00  0.00           H  
ATOM   3412  N   ALA B 317       2.530  -6.868 -16.615  1.00 30.00           N  
ATOM   3413  CA  ALA B 317       1.298  -6.717 -17.389  1.00 30.00           C  
ATOM   3414  C   ALA B 317       1.538  -6.284 -18.846  1.00 30.00           C  
ATOM   3415  O   ALA B 317       0.861  -6.798 -19.736  1.00 30.00           O  
ATOM   3416  CB  ALA B 317       0.369  -5.735 -16.667  1.00 30.00           C  
ATOM   3417  H   ALA B 317       2.699  -6.170 -15.904  1.00  0.00           H  
ATOM   3418  HA  ALA B 317       0.798  -7.686 -17.410  1.00  0.00           H  
ATOM   3419  HB1 ALA B 317      -0.575  -5.614 -17.199  1.00  0.00           H  
ATOM   3420  HB2 ALA B 317       0.133  -6.088 -15.662  1.00  0.00           H  
ATOM   3421  HB3 ALA B 317       0.835  -4.754 -16.576  1.00  0.00           H  
ATOM   3422  N   LEU B 318       2.509  -5.381 -19.084  1.00 30.00           N  
ATOM   3423  CA  LEU B 318       2.922  -4.987 -20.435  1.00 30.00           C  
ATOM   3424  C   LEU B 318       3.634  -6.122 -21.179  1.00 30.00           C  
ATOM   3425  O   LEU B 318       3.399  -6.276 -22.376  1.00 30.00           O  
ATOM   3426  CB  LEU B 318       3.837  -3.741 -20.414  1.00 30.00           C  
ATOM   3427  CG  LEU B 318       3.158  -2.402 -20.058  1.00 30.00           C  
ATOM   3428  CD1 LEU B 318       4.181  -1.252 -20.133  1.00 30.00           C  
ATOM   3429  CD2 LEU B 318       1.898  -2.105 -20.892  1.00 30.00           C  
ATOM   3430  H   LEU B 318       3.018  -4.966 -18.314  1.00  0.00           H  
ATOM   3431  HA  LEU B 318       2.018  -4.774 -21.005  1.00  0.00           H  
ATOM   3432  HB3 LEU B 318       4.286  -3.620 -21.402  1.00  0.00           H  
ATOM   3433  HB2 LEU B 318       4.670  -3.920 -19.732  1.00  0.00           H  
ATOM   3434  HG  LEU B 318       2.830  -2.463 -19.023  1.00  0.00           H  
ATOM   3435 HD11 LEU B 318       4.074  -0.587 -19.276  1.00  0.00           H  
ATOM   3436 HD12 LEU B 318       5.208  -1.618 -20.129  1.00  0.00           H  
ATOM   3437 HD13 LEU B 318       4.068  -0.650 -21.035  1.00  0.00           H  
ATOM   3438 HD21 LEU B 318       1.877  -1.090 -21.283  1.00  0.00           H  
ATOM   3439 HD22 LEU B 318       1.798  -2.757 -21.758  1.00  0.00           H  
ATOM   3440 HD23 LEU B 318       1.013  -2.226 -20.271  1.00  0.00           H  
ATOM   3441  N   LYS B 319       4.457  -6.908 -20.461  1.00 30.00           N  
ATOM   3442  CA  LYS B 319       5.134  -8.076 -21.014  1.00 30.00           C  
ATOM   3443  C   LYS B 319       4.150  -9.145 -21.514  1.00 30.00           C  
ATOM   3444  O   LYS B 319       4.327  -9.609 -22.638  1.00 30.00           O  
ATOM   3445  CB  LYS B 319       6.177  -8.635 -20.024  1.00 30.00           C  
ATOM   3446  CG  LYS B 319       6.871  -9.912 -20.536  1.00 30.00           C  
ATOM   3447  CD  LYS B 319       8.141 -10.280 -19.768  1.00 30.00           C  
ATOM   3448  CE  LYS B 319       8.817 -11.516 -20.382  1.00 30.00           C  
ATOM   3449  NZ  LYS B 319      10.110 -11.806 -19.745  1.00 30.00           N1+
ATOM   3450  H   LYS B 319       4.616  -6.715 -19.481  1.00  0.00           H  
ATOM   3451  HA  LYS B 319       5.688  -7.723 -21.887  1.00  0.00           H  
ATOM   3452  HB3 LYS B 319       5.717  -8.841 -19.057  1.00  0.00           H  
ATOM   3453  HB2 LYS B 319       6.929  -7.865 -19.847  1.00  0.00           H  
ATOM   3454  HG3 LYS B 319       7.120  -9.784 -21.591  1.00  0.00           H  
ATOM   3455  HG2 LYS B 319       6.177 -10.752 -20.486  1.00  0.00           H  
ATOM   3456  HD3 LYS B 319       7.890 -10.468 -18.723  1.00  0.00           H  
ATOM   3457  HD2 LYS B 319       8.827  -9.431 -19.778  1.00  0.00           H  
ATOM   3458  HE3 LYS B 319       8.991 -11.363 -21.448  1.00  0.00           H  
ATOM   3459  HE2 LYS B 319       8.169 -12.388 -20.284  1.00  0.00           H  
ATOM   3460  HZ1 LYS B 319       9.971 -11.974 -18.759  1.00  0.00           H  
ATOM   3461  HZ2 LYS B 319      10.522 -12.624 -20.170  1.00  0.00           H  
ATOM   3462  HZ3 LYS B 319      10.738 -11.022 -19.862  1.00  0.00           H  
ATOM   3463  N   VAL B 320       3.123  -9.483 -20.710  1.00 30.00           N  
ATOM   3464  CA  VAL B 320       2.129 -10.491 -21.092  1.00 30.00           C  
ATOM   3465  C   VAL B 320       1.252 -10.065 -22.288  1.00 30.00           C  
ATOM   3466  O   VAL B 320       0.856 -10.941 -23.051  1.00 30.00           O  
ATOM   3467  CB  VAL B 320       1.232 -10.962 -19.908  1.00 30.00           C  
ATOM   3468  CG1 VAL B 320      -0.022 -10.122 -19.602  1.00 30.00           C  
ATOM   3469  CG2 VAL B 320       0.816 -12.433 -20.073  1.00 30.00           C  
ATOM   3470  H   VAL B 320       3.028  -9.070 -19.791  1.00  0.00           H  
ATOM   3471  HA  VAL B 320       2.703 -11.357 -21.428  1.00  0.00           H  
ATOM   3472  HB  VAL B 320       1.842 -10.908 -19.008  1.00  0.00           H  
ATOM   3473 HG11 VAL B 320      -0.578 -10.576 -18.785  1.00  0.00           H  
ATOM   3474 HG12 VAL B 320       0.243  -9.119 -19.288  1.00  0.00           H  
ATOM   3475 HG13 VAL B 320      -0.713 -10.053 -20.442  1.00  0.00           H  
ATOM   3476 HG21 VAL B 320       0.281 -12.786 -19.193  1.00  0.00           H  
ATOM   3477 HG22 VAL B 320       0.167 -12.578 -20.937  1.00  0.00           H  
ATOM   3478 HG23 VAL B 320       1.686 -13.079 -20.194  1.00  0.00           H  
ATOM   3479  N   GLN B 321       1.013  -8.750 -22.463  1.00 30.00           N  
ATOM   3480  CA  GLN B 321       0.335  -8.178 -23.632  1.00 30.00           C  
ATOM   3481  C   GLN B 321       1.141  -8.368 -24.930  1.00 30.00           C  
ATOM   3482  O   GLN B 321       0.558  -8.723 -25.953  1.00 30.00           O  
ATOM   3483  CB  GLN B 321       0.009  -6.689 -23.375  1.00 30.00           C  
ATOM   3484  CG  GLN B 321      -0.665  -5.962 -24.562  1.00 30.00           C  
ATOM   3485  CD  GLN B 321      -0.807  -4.462 -24.315  1.00 30.00           C  
ATOM   3486  OE1 GLN B 321       0.192  -3.751 -24.239  1.00 30.00           O  
ATOM   3487  NE2 GLN B 321      -2.042  -3.967 -24.222  1.00 30.00           N  
ATOM   3488  H   GLN B 321       1.366  -8.089 -21.785  1.00  0.00           H  
ATOM   3489  HA  GLN B 321      -0.613  -8.707 -23.751  1.00  0.00           H  
ATOM   3490  HB3 GLN B 321       0.925  -6.163 -23.105  1.00  0.00           H  
ATOM   3491  HB2 GLN B 321      -0.642  -6.614 -22.502  1.00  0.00           H  
ATOM   3492  HG3 GLN B 321      -1.630  -6.417 -24.781  1.00  0.00           H  
ATOM   3493  HG2 GLN B 321      -0.074  -6.054 -25.473  1.00  0.00           H  
ATOM   3494 HE22 GLN B 321      -2.189  -2.983 -24.056  1.00  0.00           H  
ATOM   3495 HE21 GLN B 321      -2.843  -4.588 -24.288  1.00  0.00           H  
ATOM   3496  N   GLU B 322       2.462  -8.137 -24.863  1.00 30.00           N  
ATOM   3497  CA  GLU B 322       3.380  -8.331 -25.986  1.00 30.00           C  
ATOM   3498  C   GLU B 322       3.521  -9.806 -26.378  1.00 30.00           C  
ATOM   3499  O   GLU B 322       3.463 -10.105 -27.569  1.00 30.00           O  
ATOM   3500  CB  GLU B 322       4.752  -7.720 -25.665  1.00 30.00           C  
ATOM   3501  CG  GLU B 322       4.716  -6.184 -25.533  1.00 30.00           C  
ATOM   3502  CD  GLU B 322       6.037  -5.554 -25.065  1.00 30.00           C  
ATOM   3503  OE1 GLU B 322       5.958  -4.408 -24.577  1.00 30.00           O  
ATOM   3504  OE2 GLU B 322       7.102  -6.197 -25.203  1.00 30.00           O1-
ATOM   3505  H   GLU B 322       2.875  -7.835 -23.991  1.00  0.00           H  
ATOM   3506  HA  GLU B 322       2.970  -7.802 -26.849  1.00  0.00           H  
ATOM   3507  HB3 GLU B 322       5.466  -8.002 -26.442  1.00  0.00           H  
ATOM   3508  HB2 GLU B 322       5.131  -8.151 -24.737  1.00  0.00           H  
ATOM   3509  HG3 GLU B 322       3.921  -5.882 -24.852  1.00  0.00           H  
ATOM   3510  HG2 GLU B 322       4.461  -5.752 -26.500  1.00  0.00           H  
ATOM   3511  N   GLN B 323       3.656 -10.692 -25.373  1.00 30.00           N  
ATOM   3512  CA  GLN B 323       3.731 -12.141 -25.569  1.00 30.00           C  
ATOM   3513  C   GLN B 323       2.401 -12.736 -26.059  1.00 30.00           C  
ATOM   3514  O   GLN B 323       2.441 -13.707 -26.807  1.00 30.00           O  
ATOM   3515  CB  GLN B 323       4.211 -12.855 -24.280  1.00 30.00           C  
ATOM   3516  CG  GLN B 323       5.612 -12.491 -23.724  1.00 30.00           C  
ATOM   3517  CD  GLN B 323       6.645 -12.057 -24.768  1.00 30.00           C  
ATOM   3518  OE1 GLN B 323       7.217 -12.893 -25.463  1.00 30.00           O  
ATOM   3519  NE2 GLN B 323       6.889 -10.749 -24.879  1.00 30.00           N  
ATOM   3520  H   GLN B 323       3.696 -10.363 -24.417  1.00  0.00           H  
ATOM   3521  HA  GLN B 323       4.455 -12.334 -26.362  1.00  0.00           H  
ATOM   3522  HB3 GLN B 323       4.212 -13.928 -24.478  1.00  0.00           H  
ATOM   3523  HB2 GLN B 323       3.477 -12.712 -23.485  1.00  0.00           H  
ATOM   3524  HG3 GLN B 323       6.012 -13.344 -23.174  1.00  0.00           H  
ATOM   3525  HG2 GLN B 323       5.524 -11.704 -22.981  1.00  0.00           H  
ATOM   3526 HE22 GLN B 323       7.560 -10.415 -25.556  1.00  0.00           H  
ATOM   3527 HE21 GLN B 323       6.400 -10.084 -24.297  1.00  0.00           H  
ATOM   3528  N   HIS B 324       1.263 -12.131 -25.676  1.00 30.00           N  
ATOM   3529  CA  HIS B 324      -0.081 -12.480 -26.139  1.00 30.00           C  
ATOM   3530  C   HIS B 324      -0.254 -12.265 -27.652  1.00 30.00           C  
ATOM   3531  O   HIS B 324      -0.704 -13.189 -28.327  1.00 30.00           O  
ATOM   3532  CB  HIS B 324      -1.130 -11.701 -25.313  1.00 30.00           C  
ATOM   3533  CG  HIS B 324      -2.549 -11.714 -25.828  1.00 30.00           C  
ATOM   3534  ND1 HIS B 324      -3.503 -12.604 -25.371  1.00 30.00           N  
ATOM   3535  CD2 HIS B 324      -3.198 -10.908 -26.739  1.00 30.00           C  
ATOM   3536  CE1 HIS B 324      -4.645 -12.306 -25.994  1.00 30.00           C  
ATOM   3537  NE2 HIS B 324      -4.530 -11.304 -26.856  1.00 30.00           N  
ATOM   3538  H   HIS B 324       1.316 -11.354 -25.030  1.00  0.00           H  
ATOM   3539  HA  HIS B 324      -0.234 -13.544 -25.948  1.00  0.00           H  
ATOM   3540  HB3 HIS B 324      -0.841 -10.657 -25.224  1.00  0.00           H  
ATOM   3541  HB2 HIS B 324      -1.143 -12.092 -24.296  1.00  0.00           H  
ATOM   3542  HD1 HIS B 324      -3.372 -13.319 -24.669  1.00  0.00           H  
ATOM   3543  HD2 HIS B 324      -2.812 -10.082 -27.316  1.00  0.00           H  
ATOM   3544  HE1 HIS B 324      -5.573 -12.831 -25.818  1.00  0.00           H  
ATOM   3545  N   ARG B 325       0.099 -11.063 -28.142  1.00 30.00           N  
ATOM   3546  CA  ARG B 325      -0.020 -10.670 -29.550  1.00 30.00           C  
ATOM   3547  C   ARG B 325       0.973 -11.411 -30.456  1.00 30.00           C  
ATOM   3548  O   ARG B 325       0.573 -11.865 -31.527  1.00 30.00           O  
ATOM   3549  CB  ARG B 325       0.163  -9.150 -29.691  1.00 30.00           C  
ATOM   3550  CG  ARG B 325      -0.955  -8.333 -29.028  1.00 30.00           C  
ATOM   3551  CD  ARG B 325      -0.634  -6.834 -29.023  1.00 30.00           C  
ATOM   3552  NE  ARG B 325      -1.766  -6.031 -28.536  1.00 30.00           N  
ATOM   3553  CZ  ARG B 325      -1.764  -4.711 -28.277  1.00 30.00           C  
ATOM   3554  NH1 ARG B 325      -0.670  -3.951 -28.452  1.00 30.00           N  
ATOM   3555  NH2 ARG B 325      -2.886  -4.140 -27.824  1.00 30.00           N1+
ATOM   3556  H   ARG B 325       0.463 -10.361 -27.512  1.00  0.00           H  
ATOM   3557  HA  ARG B 325      -1.027 -10.921 -29.890  1.00  0.00           H  
ATOM   3558  HB3 ARG B 325       0.190  -8.884 -30.750  1.00  0.00           H  
ATOM   3559  HB2 ARG B 325       1.131  -8.857 -29.280  1.00  0.00           H  
ATOM   3560  HG3 ARG B 325      -1.019  -8.657 -27.990  1.00  0.00           H  
ATOM   3561  HG2 ARG B 325      -1.933  -8.541 -29.465  1.00  0.00           H  
ATOM   3562  HD3 ARG B 325      -0.252  -6.489 -29.984  1.00  0.00           H  
ATOM   3563  HD2 ARG B 325       0.160  -6.674 -28.291  1.00  0.00           H  
ATOM   3564  HE  ARG B 325      -2.620  -6.545 -28.368  1.00  0.00           H  
ATOM   3565 HH12 ARG B 325      -0.687  -2.966 -28.236  1.00  0.00           H  
ATOM   3566 HH11 ARG B 325       0.178  -4.373 -28.800  1.00  0.00           H  
ATOM   3567 HH22 ARG B 325      -2.906  -3.159 -27.590  1.00  0.00           H  
ATOM   3568 HH21 ARG B 325      -3.710  -4.701 -27.658  1.00  0.00           H  
ATOM   3569  N   GLN B 326       2.228 -11.553 -29.990  1.00 30.00           N  
ATOM   3570  CA  GLN B 326       3.277 -12.353 -30.625  1.00 30.00           C  
ATOM   3571  C   GLN B 326       2.869 -13.825 -30.803  1.00 30.00           C  
ATOM   3572  O   GLN B 326       3.068 -14.375 -31.885  1.00 30.00           O  
ATOM   3573  CB  GLN B 326       4.603 -12.156 -29.845  1.00 30.00           C  
ATOM   3574  CG  GLN B 326       5.780 -13.098 -30.196  1.00 30.00           C  
ATOM   3575  CD  GLN B 326       5.748 -14.446 -29.460  1.00 30.00           C  
ATOM   3576  OE1 GLN B 326       5.403 -14.516 -28.282  1.00 30.00           O  
ATOM   3577  NE2 GLN B 326       6.111 -15.525 -30.156  1.00 30.00           N  
ATOM   3578  H   GLN B 326       2.475 -11.135 -29.102  1.00  0.00           H  
ATOM   3579  HA  GLN B 326       3.424 -11.945 -31.627  1.00  0.00           H  
ATOM   3580  HB3 GLN B 326       4.409 -12.208 -28.774  1.00  0.00           H  
ATOM   3581  HB2 GLN B 326       4.936 -11.132 -30.018  1.00  0.00           H  
ATOM   3582  HG3 GLN B 326       6.713 -12.614 -29.905  1.00  0.00           H  
ATOM   3583  HG2 GLN B 326       5.839 -13.245 -31.275  1.00  0.00           H  
ATOM   3584 HE22 GLN B 326       6.102 -16.434 -29.717  1.00  0.00           H  
ATOM   3585 HE21 GLN B 326       6.386 -15.443 -31.124  1.00  0.00           H  
ATOM   3586  N   LYS B 327       2.293 -14.413 -29.739  1.00 30.00           N  
ATOM   3587  CA  LYS B 327       1.809 -15.791 -29.714  1.00 30.00           C  
ATOM   3588  C   LYS B 327       0.534 -15.989 -30.560  1.00 30.00           C  
ATOM   3589  O   LYS B 327       0.348 -17.066 -31.122  1.00 30.00           O  
ATOM   3590  CB  LYS B 327       1.618 -16.241 -28.255  1.00 30.00           C  
ATOM   3591  CG  LYS B 327       1.176 -17.709 -28.053  1.00 30.00           C  
ATOM   3592  CD  LYS B 327       0.240 -17.927 -26.848  1.00 30.00           C  
ATOM   3593  CE  LYS B 327      -1.071 -17.103 -26.840  1.00 30.00           C  
ATOM   3594  NZ  LYS B 327      -1.854 -17.230 -28.085  1.00 30.00           N1+
ATOM   3595  H   LYS B 327       2.194 -13.894 -28.876  1.00  0.00           H  
ATOM   3596  HA  LYS B 327       2.610 -16.399 -30.120  1.00  0.00           H  
ATOM   3597  HB3 LYS B 327       0.904 -15.560 -27.799  1.00  0.00           H  
ATOM   3598  HB2 LYS B 327       2.550 -16.101 -27.706  1.00  0.00           H  
ATOM   3599  HG3 LYS B 327       2.071 -18.315 -27.907  1.00  0.00           H  
ATOM   3600  HG2 LYS B 327       0.711 -18.139 -28.936  1.00  0.00           H  
ATOM   3601  HD3 LYS B 327       0.793 -17.710 -25.933  1.00  0.00           H  
ATOM   3602  HD2 LYS B 327      -0.009 -18.987 -26.789  1.00  0.00           H  
ATOM   3603  HE3 LYS B 327      -0.871 -16.047 -26.665  1.00  0.00           H  
ATOM   3604  HE2 LYS B 327      -1.696 -17.430 -26.008  1.00  0.00           H  
ATOM   3605  HZ1 LYS B 327      -2.694 -16.673 -28.021  1.00  0.00           H  
ATOM   3606  HZ2 LYS B 327      -1.299 -16.908 -28.867  1.00  0.00           H  
ATOM   3607  HZ3 LYS B 327      -2.103 -18.198 -28.231  1.00  0.00           H  
ATOM   3608  N   HIS B 328      -0.321 -14.955 -30.661  1.00 30.00           N  
ATOM   3609  CA  HIS B 328      -1.504 -14.958 -31.531  1.00 30.00           C  
ATOM   3610  C   HIS B 328      -1.175 -15.066 -33.030  1.00 30.00           C  
ATOM   3611  O   HIS B 328      -2.035 -15.509 -33.789  1.00 30.00           O  
ATOM   3612  CB  HIS B 328      -2.406 -13.741 -31.234  1.00 30.00           C  
ATOM   3613  CG  HIS B 328      -3.634 -14.107 -30.442  1.00 30.00           C  
ATOM   3614  ND1 HIS B 328      -3.766 -13.869 -29.085  1.00 30.00           N  
ATOM   3615  CD2 HIS B 328      -4.809 -14.710 -30.831  1.00 30.00           C  
ATOM   3616  CE1 HIS B 328      -4.966 -14.333 -28.725  1.00 30.00           C  
ATOM   3617  NE2 HIS B 328      -5.652 -14.862 -29.731  1.00 30.00           N  
ATOM   3618  H   HIS B 328      -0.130 -14.096 -30.164  1.00  0.00           H  
ATOM   3619  HA  HIS B 328      -2.066 -15.865 -31.299  1.00  0.00           H  
ATOM   3620  HB3 HIS B 328      -2.757 -13.273 -32.156  1.00  0.00           H  
ATOM   3621  HB2 HIS B 328      -1.858 -12.961 -30.709  1.00  0.00           H  
ATOM   3622  HD1 HIS B 328      -3.090 -13.416 -28.485  1.00  0.00           H  
ATOM   3623  HD2 HIS B 328      -5.106 -15.054 -31.811  1.00  0.00           H  
ATOM   3624  HE1 HIS B 328      -5.347 -14.295 -27.716  1.00  0.00           H  
ATOM   3625  N   PHE B 329       0.063 -14.710 -33.409  1.00 30.00           N  
ATOM   3626  CA  PHE B 329       0.602 -14.907 -34.747  1.00 30.00           C  
ATOM   3627  C   PHE B 329       1.382 -16.231 -34.826  1.00 30.00           C  
ATOM   3628  O   PHE B 329       1.013 -17.081 -35.635  1.00 30.00           O  
ATOM   3629  CB  PHE B 329       1.472 -13.691 -35.136  1.00 30.00           C  
ATOM   3630  CG  PHE B 329       0.781 -12.333 -35.092  1.00 30.00           C  
ATOM   3631  CD1 PHE B 329      -0.563 -12.174 -35.505  1.00 30.00           C  
ATOM   3632  CD2 PHE B 329       1.532 -11.179 -34.779  1.00 30.00           C  
ATOM   3633  CE1 PHE B 329      -1.146 -10.915 -35.517  1.00 30.00           C  
ATOM   3634  CE2 PHE B 329       0.933  -9.927 -34.804  1.00 30.00           C  
ATOM   3635  CZ  PHE B 329      -0.403  -9.796 -35.162  1.00 30.00           C  
ATOM   3636  H   PHE B 329       0.707 -14.346 -32.721  1.00  0.00           H  
ATOM   3637  HA  PHE B 329      -0.211 -14.984 -35.470  1.00  0.00           H  
ATOM   3638  HB3 PHE B 329       1.871 -13.831 -36.141  1.00  0.00           H  
ATOM   3639  HB2 PHE B 329       2.337 -13.642 -34.473  1.00  0.00           H  
ATOM   3640  HD1 PHE B 329      -1.156 -13.025 -35.804  1.00  0.00           H  
ATOM   3641  HD2 PHE B 329       2.574 -11.266 -34.506  1.00  0.00           H  
ATOM   3642  HE1 PHE B 329      -2.178 -10.804 -35.813  1.00  0.00           H  
ATOM   3643  HE2 PHE B 329       1.508  -9.051 -34.545  1.00  0.00           H  
ATOM   3644  HZ  PHE B 329      -0.863  -8.819 -35.178  1.00  0.00           H  
ATOM   3645  N   GLU B 330       2.439 -16.378 -34.006  1.00 30.00           N  
ATOM   3646  CA  GLU B 330       3.451 -17.437 -34.134  1.00 30.00           C  
ATOM   3647  C   GLU B 330       3.567 -18.297 -32.864  1.00 30.00           C  
ATOM   3648  O   GLU B 330       2.984 -17.967 -31.838  1.00110.00           O  
ATOM   3649  CB  GLU B 330       4.814 -16.777 -34.467  1.00 30.00           C  
ATOM   3650  CG  GLU B 330       4.817 -15.819 -35.685  1.00 30.00           C  
ATOM   3651  CD  GLU B 330       4.296 -16.419 -37.003  1.00 30.00           C  
ATOM   3652  OE1 GLU B 330       4.573 -17.611 -37.264  1.00 30.00           O  
ATOM   3653  OE2 GLU B 330       3.628 -15.661 -37.741  1.00 30.00           O1-
ATOM   3654  H   GLU B 330       2.647 -15.658 -33.327  1.00  0.00           H  
ATOM   3655  HA  GLU B 330       3.180 -18.121 -34.940  1.00  0.00           H  
ATOM   3656  HB3 GLU B 330       5.566 -17.550 -34.632  1.00  0.00           H  
ATOM   3657  HB2 GLU B 330       5.162 -16.218 -33.597  1.00  0.00           H  
ATOM   3658  HG3 GLU B 330       5.837 -15.476 -35.861  1.00  0.00           H  
ATOM   3659  HG2 GLU B 330       4.248 -14.921 -35.441  1.00  0.00           H  
ATOM   3660  N   NMA B 330A      4.331 -19.395 -32.956  1.00  0.00           N  
ATOM   3661  CA  NMA B 330A      4.581 -20.305 -31.844  1.00  0.00           C  
ATOM   3662  H   NMA B 330A      4.768 -19.618 -33.839  1.00  0.00           H  
ATOM   3663 1HA  NMA B 330A      4.371 -19.861 -30.869  1.00  0.00           H  
ATOM   3664 2HA  NMA B 330A      3.968 -21.201 -31.950  1.00  0.00           H  
ATOM   3665 3HA  NMA B 330A      5.627 -20.610 -31.849  1.00  0.00           H  
TER    3666      NMA B 330A
ATOM   3667  CH3 ACE C 215      21.931  14.022 -12.410  1.00  0.00           C  
ATOM   3668  C   ACE C 215      20.939  13.349 -13.350  1.00  0.00           C  
ATOM   3669  O   ACE C 215      19.864  13.891 -13.597  1.00  0.00           O  
ATOM   3670 1H   ACE C 215      21.456  14.843 -11.871  1.00  0.00           H  
ATOM   3671 2H   ACE C 215      22.314  13.310 -11.678  1.00  0.00           H  
ATOM   3672 3H   ACE C 215      22.771  14.426 -12.974  1.00  0.00           H  
ATOM   3673  N   GLY C 216      21.306  12.165 -13.868  1.00 30.00           N  
ATOM   3674  CA  GLY C 216      20.505  11.392 -14.824  1.00 30.00           C  
ATOM   3675  C   GLY C 216      19.215  10.830 -14.202  1.00 30.00           C  
ATOM   3676  O   GLY C 216      18.201  10.749 -14.894  1.00 30.00           O  
ATOM   3677  H1  GLY C 216      22.203  11.776 -13.613  1.00  0.00           H  
ATOM   3678  HA3 GLY C 216      21.105  10.561 -15.193  1.00  0.00           H  
ATOM   3679  HA2 GLY C 216      20.257  12.012 -15.686  1.00  0.00           H  
ATOM   3680  N   THR C 217      19.240  10.487 -12.901  1.00 30.00           N  
ATOM   3681  CA  THR C 217      18.072  10.048 -12.130  1.00 30.00           C  
ATOM   3682  C   THR C 217      17.060  11.192 -11.901  1.00 30.00           C  
ATOM   3683  O   THR C 217      15.857  10.942 -11.963  1.00 30.00           O  
ATOM   3684  CB  THR C 217      18.491   9.477 -10.746  1.00 30.00           C  
ATOM   3685  OG1 THR C 217      19.095  10.455  -9.915  1.00 30.00           O  
ATOM   3686  CG2 THR C 217      19.430   8.266 -10.840  1.00 30.00           C  
ATOM   3687  H   THR C 217      20.097  10.583 -12.376  1.00  0.00           H  
ATOM   3688  HA  THR C 217      17.568   9.259 -12.692  1.00  0.00           H  
ATOM   3689  HB  THR C 217      17.590   9.148 -10.226  1.00  0.00           H  
ATOM   3690  HG1 THR C 217      19.433  10.021  -9.128  1.00  0.00           H  
ATOM   3691 HG21 THR C 217      19.641   7.855  -9.852  1.00  0.00           H  
ATOM   3692 HG22 THR C 217      18.978   7.469 -11.432  1.00  0.00           H  
ATOM   3693 HG23 THR C 217      20.383   8.525 -11.302  1.00  0.00           H  
ATOM   3694  N   TRP C 218      17.562  12.423 -11.699  1.00 30.00           N  
ATOM   3695  CA  TRP C 218      16.761  13.638 -11.547  1.00 30.00           C  
ATOM   3696  C   TRP C 218      16.103  14.088 -12.860  1.00 30.00           C  
ATOM   3697  O   TRP C 218      14.958  14.536 -12.823  1.00 30.00           O  
ATOM   3698  CB  TRP C 218      17.624  14.760 -10.943  1.00 30.00           C  
ATOM   3699  CG  TRP C 218      18.176  14.459  -9.584  1.00 30.00           C  
ATOM   3700  CD1 TRP C 218      19.432  14.041  -9.309  1.00 30.00           C  
ATOM   3701  CD2 TRP C 218      17.468  14.467  -8.309  1.00 30.00           C  
ATOM   3702  NE1 TRP C 218      19.558  13.818  -7.953  1.00 30.00           N  
ATOM   3703  CE3 TRP C 218      16.144  14.772  -7.913  1.00 30.00           C  
ATOM   3704  CE2 TRP C 218      18.375  14.058  -7.284  1.00 30.00           C  
ATOM   3705  CZ3 TRP C 218      15.746  14.680  -6.564  1.00 30.00           C  
ATOM   3706  CZ2 TRP C 218      17.990  13.963  -5.935  1.00 30.00           C  
ATOM   3707  CH2 TRP C 218      16.666  14.277  -5.576  1.00 30.00           C  
ATOM   3708  H   TRP C 218      18.563  12.544 -11.658  1.00  0.00           H  
ATOM   3709  HA  TRP C 218      15.955  13.421 -10.843  1.00  0.00           H  
ATOM   3710  HB3 TRP C 218      17.031  15.672 -10.856  1.00  0.00           H  
ATOM   3711  HB2 TRP C 218      18.453  15.004 -11.608  1.00  0.00           H  
ATOM   3712  HD1 TRP C 218      20.207  13.903 -10.048  1.00  0.00           H  
ATOM   3713  HE1 TRP C 218      20.423  13.513  -7.531  1.00  0.00           H  
ATOM   3714  HE3 TRP C 218      15.426  15.080  -8.659  1.00  0.00           H  
ATOM   3715  HZ3 TRP C 218      14.729  14.917  -6.287  1.00  0.00           H  
ATOM   3716  HZ2 TRP C 218      18.699  13.648  -5.184  1.00  0.00           H  
ATOM   3717  HH2 TRP C 218      16.355  14.205  -4.544  1.00  0.00           H  
ATOM   3718  N   LYS C 219      16.814  13.917 -13.990  1.00 30.00           N  
ATOM   3719  CA  LYS C 219      16.303  14.152 -15.342  1.00 30.00           C  
ATOM   3720  C   LYS C 219      15.160  13.195 -15.716  1.00 30.00           C  
ATOM   3721  O   LYS C 219      14.156  13.655 -16.258  1.00 30.00           O  
ATOM   3722  CB  LYS C 219      17.448  14.037 -16.368  1.00 30.00           C  
ATOM   3723  CG  LYS C 219      18.439  15.210 -16.343  1.00 30.00           C  
ATOM   3724  CD  LYS C 219      19.647  14.949 -17.254  1.00 30.00           C  
ATOM   3725  CE  LYS C 219      20.696  16.068 -17.187  1.00 30.00           C  
ATOM   3726  NZ  LYS C 219      21.850  15.785 -18.061  1.00 30.00           N1+
ATOM   3727  H   LYS C 219      17.759  13.561 -13.928  1.00  0.00           H  
ATOM   3728  HA  LYS C 219      15.908  15.170 -15.376  1.00  0.00           H  
ATOM   3729  HB3 LYS C 219      17.032  13.985 -17.376  1.00  0.00           H  
ATOM   3730  HB2 LYS C 219      17.977  13.096 -16.217  1.00  0.00           H  
ATOM   3731  HG3 LYS C 219      18.776  15.400 -15.325  1.00  0.00           H  
ATOM   3732  HG2 LYS C 219      17.930  16.120 -16.662  1.00  0.00           H  
ATOM   3733  HD3 LYS C 219      19.297  14.831 -18.281  1.00  0.00           H  
ATOM   3734  HD2 LYS C 219      20.106  14.000 -16.977  1.00  0.00           H  
ATOM   3735  HE3 LYS C 219      21.055  16.187 -16.164  1.00  0.00           H  
ATOM   3736  HE2 LYS C 219      20.255  17.019 -17.486  1.00  0.00           H  
ATOM   3737  HZ1 LYS C 219      21.537  15.702 -19.018  1.00  0.00           H  
ATOM   3738  HZ2 LYS C 219      22.518  16.539 -17.991  1.00  0.00           H  
ATOM   3739  HZ3 LYS C 219      22.288  14.921 -17.774  1.00  0.00           H  
ATOM   3740  N   LEU C 220      15.328  11.895 -15.409  1.00 30.00           N  
ATOM   3741  CA  LEU C 220      14.339  10.851 -15.682  1.00 30.00           C  
ATOM   3742  C   LEU C 220      13.061  11.011 -14.843  1.00 30.00           C  
ATOM   3743  O   LEU C 220      11.972  10.906 -15.408  1.00 30.00           O  
ATOM   3744  CB  LEU C 220      14.998   9.458 -15.540  1.00 30.00           C  
ATOM   3745  CG  LEU C 220      14.065   8.230 -15.699  1.00 30.00           C  
ATOM   3746  CD1 LEU C 220      13.217   8.257 -16.991  1.00 30.00           C  
ATOM   3747  CD2 LEU C 220      14.864   6.918 -15.566  1.00 30.00           C  
ATOM   3748  H   LEU C 220      16.187  11.593 -14.968  1.00  0.00           H  
ATOM   3749  HA  LEU C 220      14.046  10.971 -16.726  1.00  0.00           H  
ATOM   3750  HB3 LEU C 220      15.481   9.396 -14.562  1.00  0.00           H  
ATOM   3751  HB2 LEU C 220      15.804   9.386 -16.272  1.00  0.00           H  
ATOM   3752  HG  LEU C 220      13.373   8.239 -14.858  1.00  0.00           H  
ATOM   3753 HD11 LEU C 220      13.152   7.280 -17.470  1.00  0.00           H  
ATOM   3754 HD12 LEU C 220      12.194   8.564 -16.776  1.00  0.00           H  
ATOM   3755 HD13 LEU C 220      13.625   8.946 -17.729  1.00  0.00           H  
ATOM   3756 HD21 LEU C 220      14.443   6.293 -14.781  1.00  0.00           H  
ATOM   3757 HD22 LEU C 220      14.874   6.327 -16.482  1.00  0.00           H  
ATOM   3758 HD23 LEU C 220      15.904   7.103 -15.296  1.00  0.00           H  
ATOM   3759  N   LEU C 221      13.208  11.312 -13.539  1.00 30.00           N  
ATOM   3760  CA  LEU C 221      12.087  11.622 -12.649  1.00 30.00           C  
ATOM   3761  C   LEU C 221      11.321  12.874 -13.106  1.00 30.00           C  
ATOM   3762  O   LEU C 221      10.098  12.811 -13.212  1.00 30.00           O  
ATOM   3763  CB  LEU C 221      12.573  11.768 -11.189  1.00 30.00           C  
ATOM   3764  CG  LEU C 221      11.442  12.052 -10.166  1.00 30.00           C  
ATOM   3765  CD1 LEU C 221      10.443  10.885 -10.064  1.00 30.00           C  
ATOM   3766  CD2 LEU C 221      12.012  12.436  -8.792  1.00 30.00           C  
ATOM   3767  H   LEU C 221      14.134  11.374 -13.137  1.00  0.00           H  
ATOM   3768  HA  LEU C 221      11.401  10.775 -12.698  1.00  0.00           H  
ATOM   3769  HB3 LEU C 221      13.309  12.572 -11.148  1.00  0.00           H  
ATOM   3770  HB2 LEU C 221      13.108  10.865 -10.890  1.00  0.00           H  
ATOM   3771  HG  LEU C 221      10.884  12.931 -10.487  1.00  0.00           H  
ATOM   3772 HD11 LEU C 221       9.944  10.862  -9.096  1.00  0.00           H  
ATOM   3773 HD12 LEU C 221       9.665  10.967 -10.822  1.00  0.00           H  
ATOM   3774 HD13 LEU C 221      10.938   9.924 -10.199  1.00  0.00           H  
ATOM   3775 HD21 LEU C 221      11.373  13.166  -8.295  1.00  0.00           H  
ATOM   3776 HD22 LEU C 221      12.100  11.570  -8.139  1.00  0.00           H  
ATOM   3777 HD23 LEU C 221      13.001  12.885  -8.877  1.00  0.00           H  
ATOM   3778  N   GLY C 222      12.056  13.965 -13.382  1.00 30.00           N  
ATOM   3779  CA  GLY C 222      11.505  15.259 -13.783  1.00 30.00           C  
ATOM   3780  C   GLY C 222      10.741  15.184 -15.114  1.00 30.00           C  
ATOM   3781  O   GLY C 222       9.735  15.872 -15.261  1.00 30.00           O  
ATOM   3782  H   GLY C 222      13.060  13.922 -13.268  1.00  0.00           H  
ATOM   3783  HA3 GLY C 222      12.323  15.973 -13.885  1.00  0.00           H  
ATOM   3784  HA2 GLY C 222      10.846  15.634 -12.998  1.00  0.00           H  
ATOM   3785  N   SER C 223      11.184  14.324 -16.049  1.00 30.00           N  
ATOM   3786  CA  SER C 223      10.528  14.075 -17.332  1.00 30.00           C  
ATOM   3787  C   SER C 223       9.164  13.374 -17.180  1.00 30.00           C  
ATOM   3788  O   SER C 223       8.196  13.830 -17.787  1.00 30.00           O  
ATOM   3789  CB  SER C 223      11.491  13.293 -18.250  1.00 30.00           C  
ATOM   3790  OG  SER C 223      10.918  13.015 -19.514  1.00 30.00           O  
ATOM   3791  H   SER C 223      12.026  13.793 -15.869  1.00  0.00           H  
ATOM   3792  HA  SER C 223      10.344  15.046 -17.797  1.00  0.00           H  
ATOM   3793  HB3 SER C 223      11.784  12.351 -17.785  1.00  0.00           H  
ATOM   3794  HB2 SER C 223      12.405  13.864 -18.409  1.00  0.00           H  
ATOM   3795  HG  SER C 223      10.789  13.845 -19.981  1.00  0.00           H  
ATOM   3796  N   VAL C 224       9.108  12.297 -16.376  1.00 30.00           N  
ATOM   3797  CA  VAL C 224       7.891  11.502 -16.182  1.00 30.00           C  
ATOM   3798  C   VAL C 224       6.868  12.206 -15.262  1.00 30.00           C  
ATOM   3799  O   VAL C 224       5.670  12.101 -15.526  1.00 30.00           O  
ATOM   3800  CB  VAL C 224       8.214  10.069 -15.664  1.00 30.00           C  
ATOM   3801  CG1 VAL C 224       6.978   9.189 -15.384  1.00 30.00           C  
ATOM   3802  CG2 VAL C 224       9.105   9.323 -16.675  1.00 30.00           C  
ATOM   3803  H   VAL C 224       9.937  11.983 -15.889  1.00  0.00           H  
ATOM   3804  HA  VAL C 224       7.412  11.389 -17.157  1.00  0.00           H  
ATOM   3805  HB  VAL C 224       8.773  10.159 -14.730  1.00  0.00           H  
ATOM   3806 HG11 VAL C 224       7.272   8.198 -15.035  1.00  0.00           H  
ATOM   3807 HG12 VAL C 224       6.327   9.609 -14.624  1.00  0.00           H  
ATOM   3808 HG13 VAL C 224       6.380   9.053 -16.286  1.00  0.00           H  
ATOM   3809 HG21 VAL C 224       9.340   8.316 -16.335  1.00  0.00           H  
ATOM   3810 HG22 VAL C 224       8.604   9.229 -17.639  1.00  0.00           H  
ATOM   3811 HG23 VAL C 224      10.051   9.834 -16.846  1.00  0.00           H  
ATOM   3812  N   VAL C 225       7.342  12.974 -14.263  1.00 30.00           N  
ATOM   3813  CA  VAL C 225       6.513  13.863 -13.438  1.00 30.00           C  
ATOM   3814  C   VAL C 225       5.899  15.016 -14.260  1.00 30.00           C  
ATOM   3815  O   VAL C 225       4.726  15.330 -14.050  1.00 30.00           O  
ATOM   3816  CB  VAL C 225       7.310  14.438 -12.226  1.00 30.00           C  
ATOM   3817  CG1 VAL C 225       6.650  15.627 -11.491  1.00 30.00           C  
ATOM   3818  CG2 VAL C 225       7.606  13.332 -11.198  1.00 30.00           C  
ATOM   3819  H   VAL C 225       8.338  13.007 -14.087  1.00  0.00           H  
ATOM   3820  HA  VAL C 225       5.684  13.270 -13.050  1.00  0.00           H  
ATOM   3821  HB  VAL C 225       8.272  14.791 -12.601  1.00  0.00           H  
ATOM   3822 HG11 VAL C 225       7.210  15.889 -10.592  1.00  0.00           H  
ATOM   3823 HG12 VAL C 225       6.616  16.526 -12.107  1.00  0.00           H  
ATOM   3824 HG13 VAL C 225       5.632  15.387 -11.184  1.00  0.00           H  
ATOM   3825 HG21 VAL C 225       8.315  13.673 -10.443  1.00  0.00           H  
ATOM   3826 HG22 VAL C 225       6.696  13.028 -10.681  1.00  0.00           H  
ATOM   3827 HG23 VAL C 225       8.027  12.443 -11.665  1.00  0.00           H  
ATOM   3828  N   TYR C 226       6.674  15.585 -15.204  1.00 30.00           N  
ATOM   3829  CA  TYR C 226       6.207  16.617 -16.129  1.00 30.00           C  
ATOM   3830  C   TYR C 226       5.136  16.105 -17.110  1.00 30.00           C  
ATOM   3831  O   TYR C 226       4.145  16.803 -17.324  1.00 30.00           O  
ATOM   3832  CB  TYR C 226       7.394  17.272 -16.868  1.00 30.00           C  
ATOM   3833  CG  TYR C 226       6.977  18.331 -17.874  1.00 30.00           C  
ATOM   3834  CD1 TYR C 226       6.566  19.600 -17.417  1.00 30.00           C  
ATOM   3835  CD2 TYR C 226       6.921  18.030 -19.252  1.00 30.00           C  
ATOM   3836  CE1 TYR C 226       6.080  20.557 -18.328  1.00 30.00           C  
ATOM   3837  CE2 TYR C 226       6.431  18.986 -20.162  1.00 30.00           C  
ATOM   3838  CZ  TYR C 226       6.004  20.247 -19.700  1.00 30.00           C  
ATOM   3839  OH  TYR C 226       5.512  21.165 -20.581  1.00 30.00           O  
ATOM   3840  H   TYR C 226       7.634  15.285 -15.313  1.00  0.00           H  
ATOM   3841  HA  TYR C 226       5.746  17.397 -15.520  1.00  0.00           H  
ATOM   3842  HB3 TYR C 226       7.984  16.513 -17.383  1.00  0.00           H  
ATOM   3843  HB2 TYR C 226       8.064  17.739 -16.145  1.00  0.00           H  
ATOM   3844  HD1 TYR C 226       6.597  19.834 -16.362  1.00  0.00           H  
ATOM   3845  HD2 TYR C 226       7.224  17.057 -19.609  1.00  0.00           H  
ATOM   3846  HE1 TYR C 226       5.754  21.521 -17.967  1.00  0.00           H  
ATOM   3847  HE2 TYR C 226       6.374  18.747 -21.214  1.00  0.00           H  
ATOM   3848  HH  TYR C 226       5.250  21.987 -20.162  1.00  0.00           H  
ATOM   3849  N   ALA C 227       5.347  14.903 -17.672  1.00 30.00           N  
ATOM   3850  CA  ALA C 227       4.444  14.265 -18.632  1.00 30.00           C  
ATOM   3851  C   ALA C 227       3.043  13.964 -18.071  1.00 30.00           C  
ATOM   3852  O   ALA C 227       2.076  14.051 -18.826  1.00 30.00           O  
ATOM   3853  CB  ALA C 227       5.100  12.980 -19.159  1.00 30.00           C  
ATOM   3854  H   ALA C 227       6.197  14.398 -17.458  1.00  0.00           H  
ATOM   3855  HA  ALA C 227       4.322  14.951 -19.472  1.00  0.00           H  
ATOM   3856  HB1 ALA C 227       4.461  12.475 -19.884  1.00  0.00           H  
ATOM   3857  HB2 ALA C 227       6.047  13.199 -19.655  1.00  0.00           H  
ATOM   3858  HB3 ALA C 227       5.305  12.276 -18.352  1.00  0.00           H  
ATOM   3859  N   HIS C 228       2.967  13.648 -16.766  1.00 30.00           N  
ATOM   3860  CA  HIS C 228       1.739  13.281 -16.058  1.00 30.00           C  
ATOM   3861  C   HIS C 228       1.227  14.401 -15.133  1.00 30.00           C  
ATOM   3862  O   HIS C 228       0.498  14.098 -14.189  1.00 30.00           O  
ATOM   3863  CB  HIS C 228       1.964  11.969 -15.271  1.00 30.00           C  
ATOM   3864  CG  HIS C 228       2.273  10.763 -16.118  1.00 30.00           C  
ATOM   3865  ND1 HIS C 228       3.522  10.525 -16.662  1.00 30.00           N  
ATOM   3866  CD2 HIS C 228       1.494   9.694 -16.500  1.00 30.00           C  
ATOM   3867  CE1 HIS C 228       3.443   9.386 -17.351  1.00 30.00           C  
ATOM   3868  NE2 HIS C 228       2.244   8.820 -17.291  1.00 30.00           N  
ATOM   3869  H   HIS C 228       3.815  13.624 -16.217  1.00  0.00           H  
ATOM   3870  HA  HIS C 228       0.947  13.093 -16.782  1.00  0.00           H  
ATOM   3871  HB3 HIS C 228       1.079  11.713 -14.687  1.00  0.00           H  
ATOM   3872  HB2 HIS C 228       2.775  12.097 -14.553  1.00  0.00           H  
ATOM   3873  HD1 HIS C 228       4.344  11.105 -16.541  1.00  0.00           H  
ATOM   3874  HD2 HIS C 228       0.456   9.493 -16.279  1.00  0.00           H  
ATOM   3875  HE1 HIS C 228       4.275   8.957 -17.890  1.00  0.00           H  
ATOM   3876  N   SER C 229       1.602  15.666 -15.400  1.00 30.00           N  
ATOM   3877  CA  SER C 229       1.283  16.830 -14.562  1.00 30.00           C  
ATOM   3878  C   SER C 229      -0.212  17.030 -14.257  1.00 30.00           C  
ATOM   3879  O   SER C 229      -0.539  17.434 -13.144  1.00 30.00           O  
ATOM   3880  CB  SER C 229       1.861  18.110 -15.199  1.00 30.00           C  
ATOM   3881  OG  SER C 229       3.236  18.231 -14.910  1.00 30.00           O  
ATOM   3882  H   SER C 229       2.200  15.843 -16.196  1.00  0.00           H  
ATOM   3883  HA  SER C 229       1.771  16.671 -13.597  1.00  0.00           H  
ATOM   3884  HB3 SER C 229       1.376  19.003 -14.801  1.00  0.00           H  
ATOM   3885  HB2 SER C 229       1.706  18.123 -16.279  1.00  0.00           H  
ATOM   3886  HG  SER C 229       3.713  17.598 -15.455  1.00  0.00           H  
ATOM   3887  N   LYS C 230      -1.086  16.736 -15.234  1.00 30.00           N  
ATOM   3888  CA  LYS C 230      -2.525  16.967 -15.126  1.00 30.00           C  
ATOM   3889  C   LYS C 230      -3.241  15.886 -14.296  1.00 30.00           C  
ATOM   3890  O   LYS C 230      -4.109  16.236 -13.496  1.00 30.00           O  
ATOM   3891  CB  LYS C 230      -3.101  17.119 -16.546  1.00 30.00           C  
ATOM   3892  CG  LYS C 230      -4.465  17.832 -16.594  1.00 30.00           C  
ATOM   3893  CD  LYS C 230      -4.899  18.254 -18.010  1.00 30.00           C  
ATOM   3894  CE  LYS C 230      -3.955  19.283 -18.668  1.00 30.00           C  
ATOM   3895  NZ  LYS C 230      -4.490  19.789 -19.943  1.00 30.00           N1+
ATOM   3896  H   LYS C 230      -0.751  16.368 -16.112  1.00  0.00           H  
ATOM   3897  HA  LYS C 230      -2.669  17.918 -14.608  1.00  0.00           H  
ATOM   3898  HB3 LYS C 230      -3.144  16.156 -17.058  1.00  0.00           H  
ATOM   3899  HB2 LYS C 230      -2.388  17.722 -17.106  1.00  0.00           H  
ATOM   3900  HG3 LYS C 230      -4.442  18.715 -15.955  1.00  0.00           H  
ATOM   3901  HG2 LYS C 230      -5.226  17.179 -16.169  1.00  0.00           H  
ATOM   3902  HD3 LYS C 230      -5.909  18.661 -17.951  1.00  0.00           H  
ATOM   3903  HD2 LYS C 230      -4.970  17.364 -18.638  1.00  0.00           H  
ATOM   3904  HE3 LYS C 230      -2.978  18.847 -18.873  1.00  0.00           H  
ATOM   3905  HE2 LYS C 230      -3.798  20.131 -18.001  1.00  0.00           H  
ATOM   3906  HZ1 LYS C 230      -5.378  20.241 -19.782  1.00  0.00           H  
ATOM   3907  HZ2 LYS C 230      -3.842  20.454 -20.341  1.00  0.00           H  
ATOM   3908  HZ3 LYS C 230      -4.616  19.019 -20.585  1.00  0.00           H  
ATOM   3909  N   GLU C 231      -2.838  14.612 -14.459  1.00 30.00           N  
ATOM   3910  CA  GLU C 231      -3.342  13.484 -13.670  1.00 30.00           C  
ATOM   3911  C   GLU C 231      -2.810  13.476 -12.227  1.00 30.00           C  
ATOM   3912  O   GLU C 231      -3.567  13.120 -11.323  1.00 30.00           O  
ATOM   3913  CB  GLU C 231      -3.056  12.136 -14.367  1.00 30.00           C  
ATOM   3914  CG  GLU C 231      -3.688  11.984 -15.775  1.00 30.00           C  
ATOM   3915  CD  GLU C 231      -2.866  12.461 -16.980  1.00 30.00           C  
ATOM   3916  OE1 GLU C 231      -1.677  12.812 -16.811  1.00 30.00           O  
ATOM   3917  OE2 GLU C 231      -3.463  12.464 -18.079  1.00 30.00           O1-
ATOM   3918  H   GLU C 231      -2.126  14.388 -15.142  1.00  0.00           H  
ATOM   3919  HA  GLU C 231      -4.426  13.585 -13.598  1.00  0.00           H  
ATOM   3920  HB3 GLU C 231      -3.475  11.348 -13.741  1.00  0.00           H  
ATOM   3921  HB2 GLU C 231      -1.984  11.932 -14.385  1.00  0.00           H  
ATOM   3922  HG3 GLU C 231      -4.665  12.468 -15.792  1.00  0.00           H  
ATOM   3923  HG2 GLU C 231      -3.881  10.930 -15.963  1.00  0.00           H  
ATOM   3924  N   LEU C 232      -1.548  13.897 -12.025  1.00 30.00           N  
ATOM   3925  CA  LEU C 232      -0.934  14.044 -10.702  1.00 30.00           C  
ATOM   3926  C   LEU C 232      -1.569  15.175  -9.883  1.00 30.00           C  
ATOM   3927  O   LEU C 232      -1.886  14.944  -8.720  1.00 30.00           O  
ATOM   3928  CB  LEU C 232       0.590  14.268 -10.819  1.00 30.00           C  
ATOM   3929  CG  LEU C 232       1.409  12.994 -11.120  1.00 30.00           C  
ATOM   3930  CD1 LEU C 232       2.886  13.352 -11.397  1.00 30.00           C  
ATOM   3931  CD2 LEU C 232       1.270  11.930 -10.009  1.00 30.00           C  
ATOM   3932  H   LEU C 232      -0.972  14.153 -12.817  1.00  0.00           H  
ATOM   3933  HA  LEU C 232      -1.118  13.120 -10.151  1.00  0.00           H  
ATOM   3934  HB3 LEU C 232       0.975  14.691  -9.888  1.00  0.00           H  
ATOM   3935  HB2 LEU C 232       0.780  15.025 -11.582  1.00  0.00           H  
ATOM   3936  HG  LEU C 232       1.014  12.557 -12.038  1.00  0.00           H  
ATOM   3937 HD11 LEU C 232       3.566  12.966 -10.637  1.00  0.00           H  
ATOM   3938 HD12 LEU C 232       3.208  12.947 -12.356  1.00  0.00           H  
ATOM   3939 HD13 LEU C 232       3.047  14.429 -11.441  1.00  0.00           H  
ATOM   3940 HD21 LEU C 232       2.219  11.467  -9.744  1.00  0.00           H  
ATOM   3941 HD22 LEU C 232       0.853  12.348  -9.091  1.00  0.00           H  
ATOM   3942 HD23 LEU C 232       0.608  11.128 -10.331  1.00  0.00           H  
ATOM   3943  N   VAL C 233      -1.769  16.357 -10.494  1.00 30.00           N  
ATOM   3944  CA  VAL C 233      -2.404  17.509  -9.844  1.00 30.00           C  
ATOM   3945  C   VAL C 233      -3.901  17.285  -9.539  1.00 30.00           C  
ATOM   3946  O   VAL C 233      -4.378  17.829  -8.545  1.00 30.00           O  
ATOM   3947  CB  VAL C 233      -2.180  18.823 -10.653  1.00 30.00           C  
ATOM   3948  CG1 VAL C 233      -3.089  20.016 -10.285  1.00 30.00           C  
ATOM   3949  CG2 VAL C 233      -0.708  19.267 -10.539  1.00 30.00           C  
ATOM   3950  H   VAL C 233      -1.473  16.488 -11.453  1.00  0.00           H  
ATOM   3951  HA  VAL C 233      -1.911  17.635  -8.877  1.00  0.00           H  
ATOM   3952  HB  VAL C 233      -2.375  18.601 -11.702  1.00  0.00           H  
ATOM   3953 HG11 VAL C 233      -2.795  20.913 -10.832  1.00  0.00           H  
ATOM   3954 HG12 VAL C 233      -4.133  19.830 -10.535  1.00  0.00           H  
ATOM   3955 HG13 VAL C 233      -3.030  20.248  -9.221  1.00  0.00           H  
ATOM   3956 HG21 VAL C 233      -0.499  20.111 -11.197  1.00  0.00           H  
ATOM   3957 HG22 VAL C 233      -0.468  19.573  -9.520  1.00  0.00           H  
ATOM   3958 HG23 VAL C 233      -0.017  18.468 -10.806  1.00  0.00           H  
ATOM   3959  N   THR C 234      -4.592  16.440 -10.329  1.00 30.00           N  
ATOM   3960  CA  THR C 234      -5.940  15.951 -10.017  1.00 30.00           C  
ATOM   3961  C   THR C 234      -5.952  15.086  -8.737  1.00 30.00           C  
ATOM   3962  O   THR C 234      -6.804  15.315  -7.879  1.00 30.00           O  
ATOM   3963  CB  THR C 234      -6.548  15.127 -11.190  1.00 30.00           C  
ATOM   3964  OG1 THR C 234      -6.775  15.994 -12.283  1.00 30.00           O  
ATOM   3965  CG2 THR C 234      -7.869  14.386 -10.899  1.00 30.00           C  
ATOM   3966  H   THR C 234      -4.138  16.027 -11.132  1.00  0.00           H  
ATOM   3967  HA  THR C 234      -6.578  16.819  -9.838  1.00  0.00           H  
ATOM   3968  HB  THR C 234      -5.821  14.390 -11.530  1.00  0.00           H  
ATOM   3969  HG1 THR C 234      -5.923  16.273 -12.633  1.00  0.00           H  
ATOM   3970 HG21 THR C 234      -8.293  13.966 -11.812  1.00  0.00           H  
ATOM   3971 HG22 THR C 234      -7.728  13.556 -10.206  1.00  0.00           H  
ATOM   3972 HG23 THR C 234      -8.611  15.057 -10.468  1.00  0.00           H  
ATOM   3973  N   ALA C 235      -4.985  14.156  -8.612  1.00 30.00           N  
ATOM   3974  CA  ALA C 235      -4.815  13.286  -7.446  1.00 30.00           C  
ATOM   3975  C   ALA C 235      -4.390  14.037  -6.171  1.00 30.00           C  
ATOM   3976  O   ALA C 235      -4.903  13.716  -5.100  1.00 30.00           O  
ATOM   3977  CB  ALA C 235      -3.818  12.164  -7.778  1.00 30.00           C  
ATOM   3978  H   ALA C 235      -4.313  14.034  -9.358  1.00  0.00           H  
ATOM   3979  HA  ALA C 235      -5.781  12.819  -7.243  1.00  0.00           H  
ATOM   3980  HB1 ALA C 235      -3.695  11.483  -6.935  1.00  0.00           H  
ATOM   3981  HB2 ALA C 235      -4.164  11.572  -8.626  1.00  0.00           H  
ATOM   3982  HB3 ALA C 235      -2.832  12.555  -8.030  1.00  0.00           H  
ATOM   3983  N   TRP C 236      -3.490  15.027  -6.306  1.00 30.00           N  
ATOM   3984  CA  TRP C 236      -3.009  15.857  -5.199  1.00 30.00           C  
ATOM   3985  C   TRP C 236      -4.054  16.853  -4.692  1.00 30.00           C  
ATOM   3986  O   TRP C 236      -4.119  17.048  -3.482  1.00 30.00           O  
ATOM   3987  CB  TRP C 236      -1.714  16.595  -5.585  1.00 30.00           C  
ATOM   3988  CG  TRP C 236      -0.521  15.748  -5.913  1.00 30.00           C  
ATOM   3989  CD1 TRP C 236      -0.312  14.475  -5.503  1.00 30.00           C  
ATOM   3990  CD2 TRP C 236       0.682  16.133  -6.644  1.00 30.00           C  
ATOM   3991  NE1 TRP C 236       0.908  14.038  -5.965  1.00 30.00           N  
ATOM   3992  CE3 TRP C 236       1.121  17.314  -7.290  1.00 30.00           C  
ATOM   3993  CE2 TRP C 236       1.569  15.015  -6.674  1.00 30.00           C  
ATOM   3994  CZ3 TRP C 236       2.375  17.373  -7.932  1.00 30.00           C  
ATOM   3995  CZ2 TRP C 236       2.818  15.058  -7.318  1.00 30.00           C  
ATOM   3996  CH2 TRP C 236       3.223  16.248  -7.948  1.00 30.00           C  
ATOM   3997  H   TRP C 236      -3.084  15.209  -7.215  1.00  0.00           H  
ATOM   3998  HA  TRP C 236      -2.784  15.199  -4.357  1.00  0.00           H  
ATOM   3999  HB3 TRP C 236      -1.411  17.251  -4.767  1.00  0.00           H  
ATOM   4000  HB2 TRP C 236      -1.904  17.246  -6.439  1.00  0.00           H  
ATOM   4001  HD1 TRP C 236      -0.997  13.892  -4.905  1.00  0.00           H  
ATOM   4002  HE1 TRP C 236       1.282  13.122  -5.756  1.00  0.00           H  
ATOM   4003  HE3 TRP C 236       0.481  18.184  -7.293  1.00  0.00           H  
ATOM   4004  HZ3 TRP C 236       2.685  18.286  -8.420  1.00  0.00           H  
ATOM   4005  HZ2 TRP C 236       3.460  14.191  -7.326  1.00  0.00           H  
ATOM   4006  HH2 TRP C 236       4.180  16.297  -8.447  1.00  0.00           H  
ATOM   4007  N   TYR C 237      -4.857  17.440  -5.596  1.00 30.00           N  
ATOM   4008  CA  TYR C 237      -5.946  18.350  -5.245  1.00 30.00           C  
ATOM   4009  C   TYR C 237      -7.079  17.638  -4.488  1.00 30.00           C  
ATOM   4010  O   TYR C 237      -7.471  18.105  -3.419  1.00 30.00           O  
ATOM   4011  CB  TYR C 237      -6.458  19.079  -6.507  1.00 30.00           C  
ATOM   4012  CG  TYR C 237      -7.647  19.993  -6.267  1.00 30.00           C  
ATOM   4013  CD1 TYR C 237      -7.467  21.214  -5.585  1.00 30.00           C  
ATOM   4014  CD2 TYR C 237      -8.939  19.608  -6.683  1.00 30.00           C  
ATOM   4015  CE1 TYR C 237      -8.573  22.039  -5.310  1.00 30.00           C  
ATOM   4016  CE2 TYR C 237     -10.046  20.434  -6.410  1.00 30.00           C  
ATOM   4017  CZ  TYR C 237      -9.863  21.650  -5.721  1.00 30.00           C  
ATOM   4018  OH  TYR C 237     -10.932  22.451  -5.445  1.00 30.00           O  
ATOM   4019  H   TYR C 237      -4.733  17.244  -6.581  1.00  0.00           H  
ATOM   4020  HA  TYR C 237      -5.532  19.108  -4.577  1.00  0.00           H  
ATOM   4021  HB3 TYR C 237      -6.735  18.347  -7.268  1.00  0.00           H  
ATOM   4022  HB2 TYR C 237      -5.653  19.673  -6.941  1.00  0.00           H  
ATOM   4023  HD1 TYR C 237      -6.482  21.513  -5.257  1.00  0.00           H  
ATOM   4024  HD2 TYR C 237      -9.088  18.672  -7.199  1.00  0.00           H  
ATOM   4025  HE1 TYR C 237      -8.432  22.970  -4.779  1.00  0.00           H  
ATOM   4026  HE2 TYR C 237     -11.032  20.126  -6.722  1.00  0.00           H  
ATOM   4027  HH  TYR C 237     -11.767  22.095  -5.757  1.00  0.00           H  
ATOM   4028  N   ILE C 238      -7.570  16.521  -5.051  1.00 30.00           N  
ATOM   4029  CA  ILE C 238      -8.676  15.743  -4.489  1.00 30.00           C  
ATOM   4030  C   ILE C 238      -8.275  14.969  -3.215  1.00 30.00           C  
ATOM   4031  O   ILE C 238      -9.091  14.883  -2.297  1.00 30.00           O  
ATOM   4032  CB  ILE C 238      -9.310  14.796  -5.555  1.00 30.00           C  
ATOM   4033  CG1 ILE C 238      -9.986  15.651  -6.656  1.00 30.00           C  
ATOM   4034  CG2 ILE C 238     -10.312  13.763  -4.988  1.00 30.00           C  
ATOM   4035  CD1 ILE C 238     -10.510  14.863  -7.862  1.00 30.00           C  
ATOM   4036  H   ILE C 238      -7.193  16.192  -5.930  1.00  0.00           H  
ATOM   4037  HA  ILE C 238      -9.448  16.454  -4.186  1.00  0.00           H  
ATOM   4038  HB  ILE C 238      -8.501  14.233  -6.024  1.00  0.00           H  
ATOM   4039 HG13 ILE C 238      -9.287  16.397  -7.032  1.00  0.00           H  
ATOM   4040 HG12 ILE C 238     -10.812  16.214  -6.220  1.00  0.00           H  
ATOM   4041 HG21 ILE C 238     -10.766  13.168  -5.779  1.00  0.00           H  
ATOM   4042 HG22 ILE C 238      -9.836  13.051  -4.313  1.00  0.00           H  
ATOM   4043 HG23 ILE C 238     -11.119  14.254  -4.444  1.00  0.00           H  
ATOM   4044 HD11 ILE C 238     -10.487  15.473  -8.766  1.00  0.00           H  
ATOM   4045 HD12 ILE C 238      -9.914  13.970  -8.053  1.00  0.00           H  
ATOM   4046 HD13 ILE C 238     -11.544  14.562  -7.700  1.00  0.00           H  
ATOM   4047  N   GLY C 239      -7.020  14.490  -3.149  1.00 30.00           N  
ATOM   4048  CA  GLY C 239      -6.447  13.853  -1.962  1.00 30.00           C  
ATOM   4049  C   GLY C 239      -6.275  14.868  -0.821  1.00 30.00           C  
ATOM   4050  O   GLY C 239      -6.608  14.551   0.319  1.00 30.00           O  
ATOM   4051  H   GLY C 239      -6.407  14.591  -3.948  1.00  0.00           H  
ATOM   4052  HA3 GLY C 239      -5.475  13.431  -2.215  1.00  0.00           H  
ATOM   4053  HA2 GLY C 239      -7.083  13.027  -1.638  1.00  0.00           H  
ATOM   4054  N   PHE C 240      -5.818  16.095  -1.132  1.00 30.00           N  
ATOM   4055  CA  PHE C 240      -5.683  17.209  -0.189  1.00 30.00           C  
ATOM   4056  C   PHE C 240      -7.012  17.673   0.435  1.00 30.00           C  
ATOM   4057  O   PHE C 240      -7.051  17.917   1.641  1.00 30.00           O  
ATOM   4058  CB  PHE C 240      -4.910  18.368  -0.853  1.00 30.00           C  
ATOM   4059  CG  PHE C 240      -4.888  19.686  -0.104  1.00 30.00           C  
ATOM   4060  CD1 PHE C 240      -4.034  19.857   1.004  1.00 30.00           C  
ATOM   4061  CD2 PHE C 240      -5.832  20.689  -0.413  1.00 30.00           C  
ATOM   4062  CE1 PHE C 240      -4.074  21.041   1.727  1.00 30.00           C  
ATOM   4063  CE2 PHE C 240      -5.859  21.862   0.325  1.00 30.00           C  
ATOM   4064  CZ  PHE C 240      -4.971  22.043   1.378  1.00 30.00           C  
ATOM   4065  H   PHE C 240      -5.563  16.300  -2.090  1.00  0.00           H  
ATOM   4066  HA  PHE C 240      -5.067  16.850   0.638  1.00  0.00           H  
ATOM   4067  HB3 PHE C 240      -5.317  18.564  -1.844  1.00  0.00           H  
ATOM   4068  HB2 PHE C 240      -3.874  18.067  -1.002  1.00  0.00           H  
ATOM   4069  HD1 PHE C 240      -3.345  19.075   1.286  1.00  0.00           H  
ATOM   4070  HD2 PHE C 240      -6.533  20.548  -1.224  1.00  0.00           H  
ATOM   4071  HE1 PHE C 240      -3.406  21.181   2.565  1.00  0.00           H  
ATOM   4072  HE2 PHE C 240      -6.571  22.636   0.080  1.00  0.00           H  
ATOM   4073  HZ  PHE C 240      -4.993  22.963   1.944  1.00  0.00           H  
ATOM   4074  N   LEU C 241      -8.074  17.772  -0.386  1.00 30.00           N  
ATOM   4075  CA  LEU C 241      -9.420  18.104   0.087  1.00 30.00           C  
ATOM   4076  C   LEU C 241     -10.010  17.004   0.977  1.00 30.00           C  
ATOM   4077  O   LEU C 241     -10.629  17.334   1.986  1.00 30.00           O  
ATOM   4078  CB  LEU C 241     -10.377  18.382  -1.092  1.00 30.00           C  
ATOM   4079  CG  LEU C 241     -10.187  19.744  -1.787  1.00 30.00           C  
ATOM   4080  CD1 LEU C 241     -11.171  19.861  -2.965  1.00 30.00           C  
ATOM   4081  CD2 LEU C 241     -10.327  20.933  -0.810  1.00 30.00           C  
ATOM   4082  H   LEU C 241      -7.970  17.587  -1.375  1.00  0.00           H  
ATOM   4083  HA  LEU C 241      -9.338  18.994   0.711  1.00  0.00           H  
ATOM   4084  HB3 LEU C 241     -11.408  18.339  -0.733  1.00  0.00           H  
ATOM   4085  HB2 LEU C 241     -10.289  17.580  -1.827  1.00  0.00           H  
ATOM   4086  HG  LEU C 241      -9.179  19.784  -2.201  1.00  0.00           H  
ATOM   4087 HD11 LEU C 241     -11.404  20.896  -3.212  1.00  0.00           H  
ATOM   4088 HD12 LEU C 241     -10.745  19.403  -3.858  1.00  0.00           H  
ATOM   4089 HD13 LEU C 241     -12.114  19.354  -2.762  1.00  0.00           H  
ATOM   4090 HD21 LEU C 241     -10.940  21.739  -1.214  1.00  0.00           H  
ATOM   4091 HD22 LEU C 241     -10.786  20.640   0.134  1.00  0.00           H  
ATOM   4092 HD23 LEU C 241      -9.350  21.360  -0.582  1.00  0.00           H  
ATOM   4093  N   CYS C 242      -9.780  15.731   0.605  1.00 30.00           N  
ATOM   4094  CA  CYS C 242     -10.209  14.562   1.369  1.00 30.00           C  
ATOM   4095  C   CYS C 242      -9.533  14.492   2.753  1.00 30.00           C  
ATOM   4096  O   CYS C 242     -10.214  14.156   3.718  1.00 30.00           O  
ATOM   4097  CB  CYS C 242     -10.043  13.260   0.558  1.00 30.00           C  
ATOM   4098  SG  CYS C 242     -10.887  11.862   1.354  1.00 30.00           S  
ATOM   4099  H   CYS C 242      -9.269  15.546  -0.248  1.00  0.00           H  
ATOM   4100  HA  CYS C 242     -11.280  14.692   1.545  1.00  0.00           H  
ATOM   4101  HB3 CYS C 242      -8.990  13.016   0.413  1.00  0.00           H  
ATOM   4102  HB2 CYS C 242     -10.480  13.379  -0.434  1.00  0.00           H  
ATOM   4103  HG  CYS C 242     -10.105  11.820   2.437  1.00  0.00           H  
ATOM   4104  N   LEU C 243      -8.246  14.885   2.837  1.00 30.00           N  
ATOM   4105  CA  LEU C 243      -7.494  15.054   4.083  1.00 30.00           C  
ATOM   4106  C   LEU C 243      -8.132  16.083   5.027  1.00 30.00           C  
ATOM   4107  O   LEU C 243      -8.519  15.703   6.132  1.00 30.00           O  
ATOM   4108  CB  LEU C 243      -6.005  15.352   3.771  1.00 30.00           C  
ATOM   4109  CG  LEU C 243      -5.121  15.792   4.966  1.00 30.00           C  
ATOM   4110  CD1 LEU C 243      -5.093  14.750   6.102  1.00 30.00           C  
ATOM   4111  CD2 LEU C 243      -3.706  16.176   4.492  1.00 30.00           C  
ATOM   4112  H   LEU C 243      -7.757  15.142   1.990  1.00  0.00           H  
ATOM   4113  HA  LEU C 243      -7.533  14.103   4.607  1.00  0.00           H  
ATOM   4114  HB3 LEU C 243      -5.956  16.133   3.016  1.00  0.00           H  
ATOM   4115  HB2 LEU C 243      -5.566  14.472   3.302  1.00  0.00           H  
ATOM   4116  HG  LEU C 243      -5.537  16.710   5.382  1.00  0.00           H  
ATOM   4117 HD11 LEU C 243      -4.088  14.596   6.493  1.00  0.00           H  
ATOM   4118 HD12 LEU C 243      -5.709  15.076   6.939  1.00  0.00           H  
ATOM   4119 HD13 LEU C 243      -5.466  13.779   5.778  1.00  0.00           H  
ATOM   4120 HD21 LEU C 243      -3.422  17.159   4.870  1.00  0.00           H  
ATOM   4121 HD22 LEU C 243      -2.945  15.468   4.819  1.00  0.00           H  
ATOM   4122 HD23 LEU C 243      -3.644  16.222   3.404  1.00  0.00           H  
ATOM   4123  N   ILE C 244      -8.233  17.347   4.577  1.00 30.00           N  
ATOM   4124  CA  ILE C 244      -8.779  18.457   5.365  1.00 30.00           C  
ATOM   4125  C   ILE C 244     -10.229  18.234   5.833  1.00 30.00           C  
ATOM   4126  O   ILE C 244     -10.535  18.553   6.983  1.00 30.00           O  
ATOM   4127  CB  ILE C 244      -8.623  19.827   4.626  1.00 30.00           C  
ATOM   4128  CG1 ILE C 244      -7.174  20.328   4.823  1.00 30.00           C  
ATOM   4129  CG2 ILE C 244      -9.636  20.935   5.016  1.00 30.00           C  
ATOM   4130  CD1 ILE C 244      -6.839  21.633   4.093  1.00 30.00           C  
ATOM   4131  H   ILE C 244      -7.901  17.575   3.649  1.00  0.00           H  
ATOM   4132  HA  ILE C 244      -8.181  18.497   6.278  1.00  0.00           H  
ATOM   4133  HB  ILE C 244      -8.760  19.642   3.559  1.00  0.00           H  
ATOM   4134 HG13 ILE C 244      -6.471  19.558   4.504  1.00  0.00           H  
ATOM   4135 HG12 ILE C 244      -6.988  20.479   5.888  1.00  0.00           H  
ATOM   4136 HG21 ILE C 244      -9.464  21.855   4.458  1.00  0.00           H  
ATOM   4137 HG22 ILE C 244     -10.665  20.653   4.793  1.00  0.00           H  
ATOM   4138 HG23 ILE C 244      -9.572  21.177   6.077  1.00  0.00           H  
ATOM   4139 HD11 ILE C 244      -5.759  21.765   4.035  1.00  0.00           H  
ATOM   4140 HD12 ILE C 244      -7.240  21.634   3.079  1.00  0.00           H  
ATOM   4141 HD13 ILE C 244      -7.238  22.500   4.619  1.00  0.00           H  
ATOM   4142  N   LEU C 245     -11.074  17.668   4.954  1.00 30.00           N  
ATOM   4143  CA  LEU C 245     -12.474  17.382   5.250  1.00 30.00           C  
ATOM   4144  C   LEU C 245     -12.644  16.248   6.275  1.00 30.00           C  
ATOM   4145  O   LEU C 245     -13.396  16.433   7.230  1.00 30.00           O  
ATOM   4146  CB  LEU C 245     -13.243  17.124   3.936  1.00 30.00           C  
ATOM   4147  CG  LEU C 245     -14.779  17.049   4.088  1.00 30.00           C  
ATOM   4148  CD1 LEU C 245     -15.377  18.331   4.708  1.00 30.00           C  
ATOM   4149  CD2 LEU C 245     -15.450  16.706   2.745  1.00 30.00           C  
ATOM   4150  H   LEU C 245     -10.751  17.432   4.024  1.00  0.00           H  
ATOM   4151  HA  LEU C 245     -12.877  18.287   5.707  1.00  0.00           H  
ATOM   4152  HB3 LEU C 245     -12.873  16.203   3.480  1.00  0.00           H  
ATOM   4153  HB2 LEU C 245     -13.011  17.921   3.228  1.00  0.00           H  
ATOM   4154  HG  LEU C 245     -15.006  16.220   4.759  1.00  0.00           H  
ATOM   4155 HD11 LEU C 245     -16.319  18.617   4.239  1.00  0.00           H  
ATOM   4156 HD12 LEU C 245     -15.583  18.184   5.769  1.00  0.00           H  
ATOM   4157 HD13 LEU C 245     -14.704  19.184   4.618  1.00  0.00           H  
ATOM   4158 HD21 LEU C 245     -16.259  15.989   2.887  1.00  0.00           H  
ATOM   4159 HD22 LEU C 245     -15.876  17.585   2.261  1.00  0.00           H  
ATOM   4160 HD23 LEU C 245     -14.746  16.265   2.039  1.00  0.00           H  
ATOM   4161  N   ALA C 246     -11.919  15.128   6.092  1.00 30.00           N  
ATOM   4162  CA  ALA C 246     -11.916  13.976   7.002  1.00 30.00           C  
ATOM   4163  C   ALA C 246     -11.434  14.328   8.413  1.00 30.00           C  
ATOM   4164  O   ALA C 246     -12.094  13.959   9.383  1.00 30.00           O  
ATOM   4165  CB  ALA C 246     -11.020  12.870   6.436  1.00 30.00           C  
ATOM   4166  H   ALA C 246     -11.312  15.054   5.286  1.00  0.00           H  
ATOM   4167  HA  ALA C 246     -12.939  13.599   7.064  1.00  0.00           H  
ATOM   4168  HB1 ALA C 246     -11.117  11.945   7.006  1.00  0.00           H  
ATOM   4169  HB2 ALA C 246     -11.287  12.658   5.409  1.00  0.00           H  
ATOM   4170  HB3 ALA C 246      -9.966  13.154   6.437  1.00  0.00           H  
ATOM   4171  N   SER C 247     -10.313  15.067   8.479  1.00 30.00           N  
ATOM   4172  CA  SER C 247      -9.717  15.590   9.704  1.00 30.00           C  
ATOM   4173  C   SER C 247     -10.665  16.521  10.469  1.00 30.00           C  
ATOM   4174  O   SER C 247     -10.740  16.409  11.689  1.00 30.00           O  
ATOM   4175  CB  SER C 247      -8.410  16.327   9.364  1.00 30.00           C  
ATOM   4176  OG  SER C 247      -7.387  15.399   9.080  1.00 30.00           O  
ATOM   4177  H   SER C 247      -9.827  15.305   7.623  1.00  0.00           H  
ATOM   4178  HA  SER C 247      -9.491  14.747  10.361  1.00  0.00           H  
ATOM   4179  HB3 SER C 247      -8.074  16.928  10.211  1.00  0.00           H  
ATOM   4180  HB2 SER C 247      -8.540  17.008   8.523  1.00  0.00           H  
ATOM   4181  HG  SER C 247      -7.067  15.039   9.913  1.00  0.00           H  
ATOM   4182  N   PHE C 248     -11.393  17.390   9.746  1.00 30.00           N  
ATOM   4183  CA  PHE C 248     -12.349  18.323  10.333  1.00 30.00           C  
ATOM   4184  C   PHE C 248     -13.614  17.664  10.890  1.00 30.00           C  
ATOM   4185  O   PHE C 248     -14.010  18.014  12.000  1.00 30.00           O  
ATOM   4186  CB  PHE C 248     -12.631  19.490   9.364  1.00 30.00           C  
ATOM   4187  CG  PHE C 248     -13.563  20.554   9.913  1.00 30.00           C  
ATOM   4188  CD1 PHE C 248     -13.116  21.429  10.927  1.00 30.00           C  
ATOM   4189  CD2 PHE C 248     -14.922  20.578   9.534  1.00 30.00           C  
ATOM   4190  CE1 PHE C 248     -13.998  22.328  11.508  1.00 30.00           C  
ATOM   4191  CE2 PHE C 248     -15.783  21.498  10.115  1.00 30.00           C  
ATOM   4192  CZ  PHE C 248     -15.324  22.367  11.098  1.00 30.00           C  
ATOM   4193  H   PHE C 248     -11.293  17.417   8.740  1.00  0.00           H  
ATOM   4194  HA  PHE C 248     -11.882  18.744  11.220  1.00  0.00           H  
ATOM   4195  HB3 PHE C 248     -13.016  19.113   8.415  1.00  0.00           H  
ATOM   4196  HB2 PHE C 248     -11.692  19.988   9.123  1.00  0.00           H  
ATOM   4197  HD1 PHE C 248     -12.091  21.397  11.263  1.00  0.00           H  
ATOM   4198  HD2 PHE C 248     -15.294  19.886   8.793  1.00  0.00           H  
ATOM   4199  HE1 PHE C 248     -13.653  22.997  12.283  1.00  0.00           H  
ATOM   4200  HE2 PHE C 248     -16.820  21.526   9.814  1.00  0.00           H  
ATOM   4201  HZ  PHE C 248     -16.006  23.070  11.553  1.00  0.00           H  
ATOM   4202  N   LEU C 249     -14.208  16.711  10.155  1.00 30.00           N  
ATOM   4203  CA  LEU C 249     -15.405  16.003  10.613  1.00 30.00           C  
ATOM   4204  C   LEU C 249     -15.138  15.095  11.824  1.00 30.00           C  
ATOM   4205  O   LEU C 249     -15.949  15.099  12.749  1.00 30.00           O  
ATOM   4206  CB  LEU C 249     -16.049  15.217   9.454  1.00 30.00           C  
ATOM   4207  CG  LEU C 249     -16.642  16.099   8.331  1.00 30.00           C  
ATOM   4208  CD1 LEU C 249     -17.251  15.215   7.228  1.00 30.00           C  
ATOM   4209  CD2 LEU C 249     -17.654  17.140   8.853  1.00 30.00           C  
ATOM   4210  H   LEU C 249     -13.842  16.460   9.245  1.00  0.00           H  
ATOM   4211  HA  LEU C 249     -16.115  16.755  10.960  1.00  0.00           H  
ATOM   4212  HB3 LEU C 249     -16.848  14.590   9.852  1.00  0.00           H  
ATOM   4213  HB2 LEU C 249     -15.314  14.531   9.030  1.00  0.00           H  
ATOM   4214  HG  LEU C 249     -15.830  16.662   7.874  1.00  0.00           H  
ATOM   4215 HD11 LEU C 249     -16.696  15.323   6.296  1.00  0.00           H  
ATOM   4216 HD12 LEU C 249     -17.226  14.163   7.507  1.00  0.00           H  
ATOM   4217 HD13 LEU C 249     -18.292  15.455   7.014  1.00  0.00           H  
ATOM   4218 HD21 LEU C 249     -18.460  17.334   8.146  1.00  0.00           H  
ATOM   4219 HD22 LEU C 249     -18.117  16.823   9.788  1.00  0.00           H  
ATOM   4220 HD23 LEU C 249     -17.162  18.096   9.037  1.00  0.00           H  
ATOM   4221  N   VAL C 250     -13.990  14.395  11.831  1.00 30.00           N  
ATOM   4222  CA  VAL C 250     -13.536  13.591  12.968  1.00 30.00           C  
ATOM   4223  C   VAL C 250     -13.129  14.451  14.182  1.00 30.00           C  
ATOM   4224  O   VAL C 250     -13.380  14.025  15.309  1.00 30.00           O  
ATOM   4225  CB  VAL C 250     -12.390  12.620  12.560  1.00 30.00           C  
ATOM   4226  CG1 VAL C 250     -11.599  11.977  13.723  1.00 30.00           C  
ATOM   4227  CG2 VAL C 250     -12.967  11.514  11.658  1.00 30.00           C  
ATOM   4228  H   VAL C 250     -13.367  14.439  11.035  1.00  0.00           H  
ATOM   4229  HA  VAL C 250     -14.383  12.983  13.291  1.00  0.00           H  
ATOM   4230  HB  VAL C 250     -11.665  13.179  11.967  1.00  0.00           H  
ATOM   4231 HG11 VAL C 250     -10.887  11.239  13.355  1.00  0.00           H  
ATOM   4232 HG12 VAL C 250     -11.021  12.713  14.282  1.00  0.00           H  
ATOM   4233 HG13 VAL C 250     -12.264  11.468  14.422  1.00  0.00           H  
ATOM   4234 HG21 VAL C 250     -12.201  10.812  11.343  1.00  0.00           H  
ATOM   4235 HG22 VAL C 250     -13.735  10.941  12.177  1.00  0.00           H  
ATOM   4236 HG23 VAL C 250     -13.418  11.923  10.754  1.00  0.00           H  
ATOM   4237  N   TYR C 251     -12.582  15.659  13.940  1.00 30.00           N  
ATOM   4238  CA  TYR C 251     -12.303  16.646  14.985  1.00 30.00           C  
ATOM   4239  C   TYR C 251     -13.572  17.112  15.714  1.00 30.00           C  
ATOM   4240  O   TYR C 251     -13.558  17.132  16.940  1.00 30.00           O  
ATOM   4241  CB  TYR C 251     -11.501  17.846  14.437  1.00 30.00           C  
ATOM   4242  CG  TYR C 251     -11.209  18.923  15.469  1.00 30.00           C  
ATOM   4243  CD1 TYR C 251     -10.357  18.635  16.555  1.00 30.00           C  
ATOM   4244  CD2 TYR C 251     -11.834  20.185  15.384  1.00 30.00           C  
ATOM   4245  CE1 TYR C 251     -10.145  19.597  17.559  1.00 30.00           C  
ATOM   4246  CE2 TYR C 251     -11.606  21.153  16.381  1.00 30.00           C  
ATOM   4247  CZ  TYR C 251     -10.757  20.861  17.466  1.00 30.00           C  
ATOM   4248  OH  TYR C 251     -10.523  21.800  18.427  1.00 30.00           O  
ATOM   4249  H   TYR C 251     -12.387  15.944  12.990  1.00  0.00           H  
ATOM   4250  HA  TYR C 251     -11.671  16.144  15.722  1.00  0.00           H  
ATOM   4251  HB3 TYR C 251     -12.029  18.302  13.602  1.00  0.00           H  
ATOM   4252  HB2 TYR C 251     -10.552  17.506  14.034  1.00  0.00           H  
ATOM   4253  HD1 TYR C 251      -9.886  17.667  16.638  1.00  0.00           H  
ATOM   4254  HD2 TYR C 251     -12.497  20.410  14.561  1.00  0.00           H  
ATOM   4255  HE1 TYR C 251      -9.508  19.356  18.396  1.00  0.00           H  
ATOM   4256  HE2 TYR C 251     -12.085  22.119  16.311  1.00  0.00           H  
ATOM   4257  HH  TYR C 251      -9.924  21.489  19.110  1.00  0.00           H  
ATOM   4258  N   LEU C 252     -14.640  17.453  14.969  1.00 30.00           N  
ATOM   4259  CA  LEU C 252     -15.917  17.876  15.554  1.00 30.00           C  
ATOM   4260  C   LEU C 252     -16.633  16.745  16.307  1.00 30.00           C  
ATOM   4261  O   LEU C 252     -17.177  16.999  17.380  1.00 30.00           O  
ATOM   4262  CB  LEU C 252     -16.862  18.452  14.479  1.00 30.00           C  
ATOM   4263  CG  LEU C 252     -16.397  19.751  13.789  1.00 30.00           C  
ATOM   4264  CD1 LEU C 252     -17.473  20.209  12.784  1.00 30.00           C  
ATOM   4265  CD2 LEU C 252     -16.014  20.864  14.785  1.00 30.00           C  
ATOM   4266  H   LEU C 252     -14.586  17.425  13.959  1.00  0.00           H  
ATOM   4267  HA  LEU C 252     -15.700  18.650  16.291  1.00  0.00           H  
ATOM   4268  HB3 LEU C 252     -17.829  18.647  14.945  1.00  0.00           H  
ATOM   4269  HB2 LEU C 252     -17.047  17.693  13.717  1.00  0.00           H  
ATOM   4270  HG  LEU C 252     -15.499  19.540  13.214  1.00  0.00           H  
ATOM   4271 HD11 LEU C 252     -17.612  21.289  12.768  1.00  0.00           H  
ATOM   4272 HD12 LEU C 252     -17.205  19.897  11.775  1.00  0.00           H  
ATOM   4273 HD13 LEU C 252     -18.447  19.767  12.995  1.00  0.00           H  
ATOM   4274 HD21 LEU C 252     -16.281  21.858  14.428  1.00  0.00           H  
ATOM   4275 HD22 LEU C 252     -16.500  20.732  15.752  1.00  0.00           H  
ATOM   4276 HD23 LEU C 252     -14.937  20.870  14.957  1.00  0.00           H  
ATOM   4277  N   ALA C 253     -16.599  15.524  15.744  1.00 30.00           N  
ATOM   4278  CA  ALA C 253     -17.210  14.328  16.322  1.00 30.00           C  
ATOM   4279  C   ALA C 253     -16.559  13.854  17.634  1.00 30.00           C  
ATOM   4280  O   ALA C 253     -17.235  13.168  18.401  1.00 30.00           O  
ATOM   4281  CB  ALA C 253     -17.184  13.202  15.276  1.00 30.00           C  
ATOM   4282  H   ALA C 253     -16.134  15.400  14.855  1.00  0.00           H  
ATOM   4283  HA  ALA C 253     -18.254  14.560  16.541  1.00  0.00           H  
ATOM   4284  HB1 ALA C 253     -17.638  12.290  15.662  1.00  0.00           H  
ATOM   4285  HB2 ALA C 253     -17.734  13.487  14.379  1.00  0.00           H  
ATOM   4286  HB3 ALA C 253     -16.164  12.960  14.978  1.00  0.00           H  
ATOM   4287  N   GLU C 254     -15.278  14.203  17.862  1.00 30.00           N  
ATOM   4288  CA  GLU C 254     -14.474  13.699  18.979  1.00 30.00           C  
ATOM   4289  C   GLU C 254     -13.604  14.756  19.672  1.00 30.00           C  
ATOM   4290  O   GLU C 254     -12.584  14.404  20.265  1.00 30.00           O  
ATOM   4291  CB  GLU C 254     -13.619  12.512  18.526  1.00 30.00           C  
ATOM   4292  CG  GLU C 254     -14.437  11.322  18.006  1.00 30.00           C  
ATOM   4293  CD  GLU C 254     -13.637  10.025  17.938  1.00 30.00           C  
ATOM   4294  OE1 GLU C 254     -12.411  10.065  18.160  1.00 30.00           O  
ATOM   4295  OE2 GLU C 254     -14.280   8.987  17.689  1.00 30.00           O1-
ATOM   4296  H   GLU C 254     -14.786  14.764  17.180  1.00  0.00           H  
ATOM   4297  HA  GLU C 254     -15.138  13.345  19.770  1.00  0.00           H  
ATOM   4298  HB3 GLU C 254     -13.025  12.182  19.379  1.00  0.00           H  
ATOM   4299  HB2 GLU C 254     -12.909  12.834  17.762  1.00  0.00           H  
ATOM   4300  HG3 GLU C 254     -14.839  11.541  17.016  1.00  0.00           H  
ATOM   4301  HG2 GLU C 254     -15.287  11.165  18.669  1.00  0.00           H  
ATOM   4302  N   LYS C 255     -14.031  16.025  19.648  1.00 30.00           N  
ATOM   4303  CA  LYS C 255     -13.401  17.088  20.429  1.00 30.00           C  
ATOM   4304  C   LYS C 255     -13.602  16.892  21.948  1.00 30.00           C  
ATOM   4305  O   LYS C 255     -12.648  17.065  22.706  1.00 30.00           O  
ATOM   4306  CB  LYS C 255     -13.885  18.460  19.896  1.00 30.00           C  
ATOM   4307  CG  LYS C 255     -13.670  19.682  20.807  1.00 30.00           C  
ATOM   4308  CD  LYS C 255     -12.203  19.980  21.161  1.00 30.00           C  
ATOM   4309  CE  LYS C 255     -12.106  21.083  22.225  1.00 30.00           C  
ATOM   4310  NZ  LYS C 255     -10.723  21.307  22.674  1.00 30.00           N1+
ATOM   4311  H   LYS C 255     -14.856  16.271  19.120  1.00  0.00           H  
ATOM   4312  HA  LYS C 255     -12.328  17.038  20.237  1.00  0.00           H  
ATOM   4313  HB3 LYS C 255     -14.957  18.398  19.702  1.00  0.00           H  
ATOM   4314  HB2 LYS C 255     -13.420  18.660  18.932  1.00  0.00           H  
ATOM   4315  HG3 LYS C 255     -14.257  19.567  21.719  1.00  0.00           H  
ATOM   4316  HG2 LYS C 255     -14.089  20.557  20.309  1.00  0.00           H  
ATOM   4317  HD3 LYS C 255     -11.681  20.291  20.258  1.00  0.00           H  
ATOM   4318  HD2 LYS C 255     -11.688  19.081  21.498  1.00  0.00           H  
ATOM   4319  HE3 LYS C 255     -12.703  20.816  23.098  1.00  0.00           H  
ATOM   4320  HE2 LYS C 255     -12.508  22.019  21.834  1.00  0.00           H  
ATOM   4321  HZ1 LYS C 255     -10.139  21.556  21.888  1.00  0.00           H  
ATOM   4322  HZ2 LYS C 255     -10.697  22.045  23.362  1.00  0.00           H  
ATOM   4323  HZ3 LYS C 255     -10.356  20.458  23.085  1.00  0.00           H  
ATOM   4324  N   GLY C 256     -14.833  16.545  22.358  1.00 30.00           N  
ATOM   4325  CA  GLY C 256     -15.219  16.504  23.767  1.00 30.00           C  
ATOM   4326  C   GLY C 256     -14.889  15.162  24.434  1.00 30.00           C  
ATOM   4327  O   GLY C 256     -14.462  15.161  25.587  1.00 30.00           O  
ATOM   4328  H   GLY C 256     -15.561  16.399  21.674  1.00  0.00           H  
ATOM   4329  HA3 GLY C 256     -16.296  16.663  23.834  1.00  0.00           H  
ATOM   4330  HA2 GLY C 256     -14.751  17.320  24.321  1.00  0.00           H  
ATOM   4331  N   GLU C 257     -15.100  14.037  23.729  1.00 30.00           N  
ATOM   4332  CA  GLU C 257     -15.058  12.684  24.300  1.00 30.00           C  
ATOM   4333  C   GLU C 257     -13.737  11.932  24.046  1.00 30.00           C  
ATOM   4334  O   GLU C 257     -13.689  10.726  24.291  1.00 30.00           O  
ATOM   4335  CB  GLU C 257     -16.276  11.878  23.781  1.00 30.00           C  
ATOM   4336  CG  GLU C 257     -17.668  12.475  24.109  1.00 30.00           C  
ATOM   4337  CD  GLU C 257     -18.098  12.481  25.589  1.00 30.00           C  
ATOM   4338  OE1 GLU C 257     -19.167  13.077  25.846  1.00 30.00           O  
ATOM   4339  OE2 GLU C 257     -17.393  11.894  26.441  1.00 30.00           O1-
ATOM   4340  H   GLU C 257     -15.424  14.103  22.776  1.00  0.00           H  
ATOM   4341  HA  GLU C 257     -15.133  12.750  25.385  1.00  0.00           H  
ATOM   4342  HB3 GLU C 257     -16.241  10.849  24.143  1.00  0.00           H  
ATOM   4343  HB2 GLU C 257     -16.194  11.800  22.697  1.00  0.00           H  
ATOM   4344  HG3 GLU C 257     -18.417  11.902  23.562  1.00  0.00           H  
ATOM   4345  HG2 GLU C 257     -17.736  13.492  23.719  1.00  0.00           H  
ATOM   4346  N   ASN C 258     -12.689  12.630  23.579  1.00 30.00           N  
ATOM   4347  CA  ASN C 258     -11.383  12.025  23.327  1.00 30.00           C  
ATOM   4348  C   ASN C 258     -10.265  13.035  23.631  1.00 30.00           C  
ATOM   4349  O   ASN C 258     -10.375  14.209  23.278  1.00 30.00           O  
ATOM   4350  CB  ASN C 258     -11.304  11.504  21.866  1.00 30.00           C  
ATOM   4351  CG  ASN C 258     -10.310  10.354  21.642  1.00 30.00           C  
ATOM   4352  OD1 ASN C 258      -9.401  10.128  22.437  1.00 30.00           O  
ATOM   4353  ND2 ASN C 258     -10.456   9.627  20.533  1.00 30.00           N  
ATOM   4354  H   ASN C 258     -12.768  13.623  23.410  1.00  0.00           H  
ATOM   4355  HA  ASN C 258     -11.206  11.196  24.018  1.00  0.00           H  
ATOM   4356  HB3 ASN C 258     -11.098  12.317  21.170  1.00  0.00           H  
ATOM   4357  HB2 ASN C 258     -12.280  11.107  21.581  1.00  0.00           H  
ATOM   4358 HD22 ASN C 258      -9.793   8.896  20.315  1.00  0.00           H  
ATOM   4359 HD21 ASN C 258     -11.192   9.836  19.868  1.00  0.00           H  
ATOM   4360  N   ASP C 259      -9.196  12.518  24.257  1.00 30.00           N  
ATOM   4361  CA  ASP C 259      -7.941  13.203  24.569  1.00 30.00           C  
ATOM   4362  C   ASP C 259      -6.971  13.253  23.370  1.00 30.00           C  
ATOM   4363  O   ASP C 259      -6.104  14.127  23.359  1.00 30.00           O  
ATOM   4364  CB  ASP C 259      -7.226  12.619  25.823  1.00 30.00           C  
ATOM   4365  CG  ASP C 259      -7.030  11.089  25.947  1.00 30.00           C  
ATOM   4366  OD1 ASP C 259      -7.453  10.320  25.054  1.00 30.00           O  
ATOM   4367  OD2 ASP C 259      -6.437  10.699  26.976  1.00 30.00           O1-
ATOM   4368  H   ASP C 259      -9.193  11.531  24.482  1.00  0.00           H  
ATOM   4369  HA  ASP C 259      -8.191  14.239  24.804  1.00  0.00           H  
ATOM   4370  HB3 ASP C 259      -7.799  12.930  26.698  1.00  0.00           H  
ATOM   4371  HB2 ASP C 259      -6.252  13.096  25.940  1.00  0.00           H  
ATOM   4372  N   HIS C 260      -7.128  12.343  22.388  1.00 30.00           N  
ATOM   4373  CA  HIS C 260      -6.344  12.322  21.149  1.00 30.00           C  
ATOM   4374  C   HIS C 260      -6.567  13.581  20.293  1.00 30.00           C  
ATOM   4375  O   HIS C 260      -5.592  14.195  19.867  1.00 30.00           O  
ATOM   4376  CB  HIS C 260      -6.660  11.065  20.308  1.00 30.00           C  
ATOM   4377  CG  HIS C 260      -6.322   9.728  20.921  1.00 30.00           C  
ATOM   4378  ND1 HIS C 260      -7.090   8.584  20.670  1.00 30.00           N  
ATOM   4379  CD2 HIS C 260      -5.263   9.379  21.734  1.00 30.00           C  
ATOM   4380  CE1 HIS C 260      -6.482   7.610  21.332  1.00 30.00           C  
ATOM   4381  NE2 HIS C 260      -5.392   8.023  21.979  1.00 30.00           N  
ATOM   4382  H   HIS C 260      -7.839  11.630  22.485  1.00  0.00           H  
ATOM   4383  HA  HIS C 260      -5.287  12.296  21.422  1.00  0.00           H  
ATOM   4384  HB3 HIS C 260      -6.136  11.117  19.352  1.00  0.00           H  
ATOM   4385  HB2 HIS C 260      -7.722  11.052  20.061  1.00  0.00           H  
ATOM   4386  HD2 HIS C 260      -4.451   9.963  22.140  1.00  0.00           H  
ATOM   4387  HE1 HIS C 260      -6.830   6.587  21.338  1.00  0.00           H  
ATOM   4388  HE2 HIS C 260      -4.774   7.451  22.537  1.00  0.00           H  
ATOM   4389  N   PHE C 261      -7.841  13.938  20.073  1.00 30.00           N  
ATOM   4390  CA  PHE C 261      -8.265  15.038  19.208  1.00 30.00           C  
ATOM   4391  C   PHE C 261      -8.554  16.280  20.062  1.00 30.00           C  
ATOM   4392  O   PHE C 261      -9.716  16.651  20.230  1.00 30.00           O  
ATOM   4393  CB  PHE C 261      -9.510  14.591  18.410  1.00 30.00           C  
ATOM   4394  CG  PHE C 261      -9.305  13.356  17.558  1.00 30.00           C  
ATOM   4395  CD1 PHE C 261      -8.680  13.460  16.301  1.00 30.00           C  
ATOM   4396  CD2 PHE C 261      -9.588  12.078  18.083  1.00 30.00           C  
ATOM   4397  CE1 PHE C 261      -8.418  12.312  15.568  1.00 30.00           C  
ATOM   4398  CE2 PHE C 261      -9.300  10.942  17.340  1.00 30.00           C  
ATOM   4399  CZ  PHE C 261      -8.727  11.058  16.082  1.00 30.00           C  
ATOM   4400  H   PHE C 261      -8.583  13.395  20.491  1.00  0.00           H  
ATOM   4401  HA  PHE C 261      -7.477  15.292  18.496  1.00  0.00           H  
ATOM   4402  HB3 PHE C 261      -9.841  15.402  17.759  1.00  0.00           H  
ATOM   4403  HB2 PHE C 261     -10.338  14.390  19.086  1.00  0.00           H  
ATOM   4404  HD1 PHE C 261      -8.421  14.429  15.903  1.00  0.00           H  
ATOM   4405  HD2 PHE C 261     -10.030  11.981  19.062  1.00  0.00           H  
ATOM   4406  HE1 PHE C 261      -7.977  12.408  14.590  1.00  0.00           H  
ATOM   4407  HE2 PHE C 261      -9.527   9.965  17.741  1.00  0.00           H  
ATOM   4408  HZ  PHE C 261      -8.519  10.170  15.504  1.00  0.00           H  
ATOM   4409  N   ASP C 262      -7.491  16.887  20.612  1.00 30.00           N  
ATOM   4410  CA  ASP C 262      -7.605  18.043  21.501  1.00 30.00           C  
ATOM   4411  C   ASP C 262      -7.651  19.359  20.698  1.00 30.00           C  
ATOM   4412  O   ASP C 262      -8.467  20.227  21.001  1.00 30.00           O  
ATOM   4413  CB  ASP C 262      -6.470  18.043  22.556  1.00 30.00           C  
ATOM   4414  CG  ASP C 262      -6.672  18.939  23.793  1.00 30.00           C  
ATOM   4415  OD1 ASP C 262      -7.828  19.318  24.092  1.00 30.00           O  
ATOM   4416  OD2 ASP C 262      -5.661  19.130  24.503  1.00 30.00           O1-
ATOM   4417  H   ASP C 262      -6.560  16.524  20.457  1.00  0.00           H  
ATOM   4418  HA  ASP C 262      -8.556  17.953  22.030  1.00  0.00           H  
ATOM   4419  HB3 ASP C 262      -5.522  18.294  22.078  1.00  0.00           H  
ATOM   4420  HB2 ASP C 262      -6.334  17.022  22.917  1.00  0.00           H  
ATOM   4421  N   THR C 263      -6.805  19.469  19.664  1.00 30.00           N  
ATOM   4422  CA  THR C 263      -6.735  20.618  18.759  1.00 30.00           C  
ATOM   4423  C   THR C 263      -6.806  20.131  17.301  1.00 30.00           C  
ATOM   4424  O   THR C 263      -6.675  18.933  17.042  1.00 30.00           O  
ATOM   4425  CB  THR C 263      -5.412  21.406  18.966  1.00 30.00           C  
ATOM   4426  OG1 THR C 263      -4.271  20.654  18.590  1.00 30.00           O  
ATOM   4427  CG2 THR C 263      -5.234  21.918  20.404  1.00 30.00           C  
ATOM   4428  H   THR C 263      -6.172  18.707  19.460  1.00  0.00           H  
ATOM   4429  HA  THR C 263      -7.579  21.291  18.918  1.00  0.00           H  
ATOM   4430  HB  THR C 263      -5.429  22.283  18.316  1.00  0.00           H  
ATOM   4431  HG1 THR C 263      -4.140  19.952  19.235  1.00  0.00           H  
ATOM   4432 HG21 THR C 263      -4.342  22.539  20.491  1.00  0.00           H  
ATOM   4433 HG22 THR C 263      -6.087  22.523  20.713  1.00  0.00           H  
ATOM   4434 HG23 THR C 263      -5.132  21.099  21.117  1.00  0.00           H  
ATOM   4435  N   TYR C 264      -7.035  21.072  16.366  1.00 30.00           N  
ATOM   4436  CA  TYR C 264      -7.130  20.770  14.936  1.00 30.00           C  
ATOM   4437  C   TYR C 264      -5.821  20.220  14.337  1.00 30.00           C  
ATOM   4438  O   TYR C 264      -5.890  19.402  13.422  1.00 30.00           O  
ATOM   4439  CB  TYR C 264      -7.640  21.999  14.156  1.00 30.00           C  
ATOM   4440  CG  TYR C 264      -7.985  21.677  12.713  1.00 30.00           C  
ATOM   4441  CD1 TYR C 264      -9.140  20.921  12.439  1.00 30.00           C  
ATOM   4442  CD2 TYR C 264      -7.130  22.053  11.654  1.00 30.00           C  
ATOM   4443  CE1 TYR C 264      -9.413  20.515  11.123  1.00 30.00           C  
ATOM   4444  CE2 TYR C 264      -7.420  21.654  10.333  1.00 30.00           C  
ATOM   4445  CZ  TYR C 264      -8.558  20.870  10.068  1.00 30.00           C  
ATOM   4446  OH  TYR C 264      -8.826  20.448   8.797  1.00 30.00           O  
ATOM   4447  H   TYR C 264      -7.156  22.038  16.634  1.00  0.00           H  
ATOM   4448  HA  TYR C 264      -7.880  19.982  14.836  1.00  0.00           H  
ATOM   4449  HB3 TYR C 264      -6.911  22.810  14.195  1.00  0.00           H  
ATOM   4450  HB2 TYR C 264      -8.546  22.381  14.630  1.00  0.00           H  
ATOM   4451  HD1 TYR C 264      -9.799  20.618  13.240  1.00  0.00           H  
ATOM   4452  HD2 TYR C 264      -6.237  22.627  11.855  1.00  0.00           H  
ATOM   4453  HE1 TYR C 264     -10.270  19.913  10.918  1.00  0.00           H  
ATOM   4454  HE2 TYR C 264      -6.757  21.934   9.528  1.00  0.00           H  
ATOM   4455  HH  TYR C 264      -9.613  19.902   8.722  1.00  0.00           H  
ATOM   4456  N   ALA C 265      -4.667  20.631  14.891  1.00 30.00           N  
ATOM   4457  CA  ALA C 265      -3.346  20.121  14.527  1.00 30.00           C  
ATOM   4458  C   ALA C 265      -3.180  18.615  14.803  1.00 30.00           C  
ATOM   4459  O   ALA C 265      -2.564  17.931  13.987  1.00 30.00           O  
ATOM   4460  CB  ALA C 265      -2.272  20.942  15.256  1.00 30.00           C  
ATOM   4461  H   ALA C 265      -4.692  21.291  15.655  1.00  0.00           H  
ATOM   4462  HA  ALA C 265      -3.219  20.278  13.454  1.00  0.00           H  
ATOM   4463  HB1 ALA C 265      -1.270  20.649  14.941  1.00  0.00           H  
ATOM   4464  HB2 ALA C 265      -2.379  22.005  15.041  1.00  0.00           H  
ATOM   4465  HB3 ALA C 265      -2.332  20.814  16.337  1.00  0.00           H  
ATOM   4466  N   ASP C 266      -3.758  18.119  15.916  1.00 30.00           N  
ATOM   4467  CA  ASP C 266      -3.834  16.690  16.256  1.00 30.00           C  
ATOM   4468  C   ASP C 266      -4.712  15.890  15.286  1.00 30.00           C  
ATOM   4469  O   ASP C 266      -4.358  14.756  14.965  1.00 30.00           O  
ATOM   4470  CB  ASP C 266      -4.333  16.434  17.698  1.00 30.00           C  
ATOM   4471  CG  ASP C 266      -3.405  16.925  18.815  1.00 30.00           C  
ATOM   4472  OD1 ASP C 266      -2.178  16.714  18.693  1.00 30.00           O  
ATOM   4473  OD2 ASP C 266      -3.949  17.361  19.852  1.00 30.00           O1-
ATOM   4474  H   ASP C 266      -4.246  18.747  16.539  1.00  0.00           H  
ATOM   4475  HA  ASP C 266      -2.827  16.280  16.157  1.00  0.00           H  
ATOM   4476  HB3 ASP C 266      -4.492  15.366  17.849  1.00  0.00           H  
ATOM   4477  HB2 ASP C 266      -5.309  16.902  17.828  1.00  0.00           H  
ATOM   4478  N   ALA C 267      -5.822  16.493  14.830  1.00 30.00           N  
ATOM   4479  CA  ALA C 267      -6.720  15.896  13.846  1.00 30.00           C  
ATOM   4480  C   ALA C 267      -6.109  15.822  12.437  1.00 30.00           C  
ATOM   4481  O   ALA C 267      -6.381  14.850  11.734  1.00 30.00           O  
ATOM   4482  CB  ALA C 267      -8.045  16.657  13.842  1.00 30.00           C  
ATOM   4483  H   ALA C 267      -6.051  17.425  15.146  1.00  0.00           H  
ATOM   4484  HA  ALA C 267      -6.927  14.873  14.166  1.00  0.00           H  
ATOM   4485  HB1 ALA C 267      -8.787  16.108  13.266  1.00  0.00           H  
ATOM   4486  HB2 ALA C 267      -8.435  16.766  14.854  1.00  0.00           H  
ATOM   4487  HB3 ALA C 267      -7.950  17.654  13.410  1.00  0.00           H  
ATOM   4488  N   LEU C 268      -5.268  16.808  12.068  1.00 30.00           N  
ATOM   4489  CA  LEU C 268      -4.463  16.785  10.843  1.00 30.00           C  
ATOM   4490  C   LEU C 268      -3.338  15.745  10.905  1.00 30.00           C  
ATOM   4491  O   LEU C 268      -3.121  15.069   9.901  1.00 30.00           O  
ATOM   4492  CB  LEU C 268      -3.858  18.173  10.539  1.00 30.00           C  
ATOM   4493  CG  LEU C 268      -4.855  19.252  10.071  1.00 30.00           C  
ATOM   4494  CD1 LEU C 268      -4.119  20.597   9.883  1.00 30.00           C  
ATOM   4495  CD2 LEU C 268      -5.643  18.837   8.809  1.00 30.00           C  
ATOM   4496  H   LEU C 268      -5.122  17.594  12.687  1.00  0.00           H  
ATOM   4497  HA  LEU C 268      -5.113  16.493  10.020  1.00  0.00           H  
ATOM   4498  HB3 LEU C 268      -3.100  18.069   9.760  1.00  0.00           H  
ATOM   4499  HB2 LEU C 268      -3.326  18.531  11.422  1.00  0.00           H  
ATOM   4500  HG  LEU C 268      -5.586  19.395  10.866  1.00  0.00           H  
ATOM   4501 HD11 LEU C 268      -4.488  21.340  10.588  1.00  0.00           H  
ATOM   4502 HD12 LEU C 268      -3.046  20.507  10.059  1.00  0.00           H  
ATOM   4503 HD13 LEU C 268      -4.237  21.014   8.883  1.00  0.00           H  
ATOM   4504 HD21 LEU C 268      -5.728  19.640   8.077  1.00  0.00           H  
ATOM   4505 HD22 LEU C 268      -5.188  17.990   8.295  1.00  0.00           H  
ATOM   4506 HD23 LEU C 268      -6.660  18.552   9.073  1.00  0.00           H  
ATOM   4507  N   TRP C 269      -2.664  15.616  12.066  1.00 30.00           N  
ATOM   4508  CA  TRP C 269      -1.638  14.595  12.297  1.00 30.00           C  
ATOM   4509  C   TRP C 269      -2.203  13.174  12.190  1.00 30.00           C  
ATOM   4510  O   TRP C 269      -1.594  12.343  11.517  1.00 30.00           O  
ATOM   4511  CB  TRP C 269      -0.902  14.807  13.636  1.00 30.00           C  
ATOM   4512  CG  TRP C 269       0.110  13.740  13.954  1.00 30.00           C  
ATOM   4513  CD1 TRP C 269      -0.011  12.787  14.908  1.00 30.00           C  
ATOM   4514  CD2 TRP C 269       1.337  13.423  13.229  1.00 30.00           C  
ATOM   4515  NE1 TRP C 269       1.061  11.920  14.839  1.00 30.00           N  
ATOM   4516  CE3 TRP C 269       2.003  13.987  12.114  1.00 30.00           C  
ATOM   4517  CE2 TRP C 269       1.923  12.261  13.817  1.00 30.00           C  
ATOM   4518  CZ3 TRP C 269       3.195  13.426  11.615  1.00 30.00           C  
ATOM   4519  CZ2 TRP C 269       3.117  11.699  13.333  1.00 30.00           C  
ATOM   4520  CH2 TRP C 269       3.755  12.287  12.224  1.00 30.00           C  
ATOM   4521  H   TRP C 269      -2.876  16.228  12.844  1.00  0.00           H  
ATOM   4522  HA  TRP C 269      -0.900  14.699  11.499  1.00  0.00           H  
ATOM   4523  HB3 TRP C 269      -1.618  14.864  14.457  1.00  0.00           H  
ATOM   4524  HB2 TRP C 269      -0.384  15.767  13.618  1.00  0.00           H  
ATOM   4525  HD1 TRP C 269      -0.839  12.715  15.596  1.00  0.00           H  
ATOM   4526  HE1 TRP C 269       1.158  11.126  15.462  1.00  0.00           H  
ATOM   4527  HE3 TRP C 269       1.589  14.861  11.634  1.00  0.00           H  
ATOM   4528  HZ3 TRP C 269       3.683  13.872  10.760  1.00  0.00           H  
ATOM   4529  HZ2 TRP C 269       3.536  10.825  13.807  1.00  0.00           H  
ATOM   4530  HH2 TRP C 269       4.672  11.865  11.840  1.00  0.00           H  
ATOM   4531  N   TRP C 270      -3.375  12.950  12.810  1.00 30.00           N  
ATOM   4532  CA  TRP C 270      -4.157  11.730  12.665  1.00 30.00           C  
ATOM   4533  C   TRP C 270      -4.468  11.427  11.192  1.00 30.00           C  
ATOM   4534  O   TRP C 270      -4.013  10.395  10.711  1.00 30.00           O  
ATOM   4535  CB  TRP C 270      -5.425  11.784  13.541  1.00 30.00           C  
ATOM   4536  CG  TRP C 270      -6.404  10.669  13.308  1.00 30.00           C  
ATOM   4537  CD1 TRP C 270      -6.278   9.414  13.789  1.00 30.00           C  
ATOM   4538  CD2 TRP C 270      -7.565  10.644  12.420  1.00 30.00           C  
ATOM   4539  NE1 TRP C 270      -7.283   8.621  13.280  1.00 30.00           N  
ATOM   4540  CE3 TRP C 270      -8.203  11.595  11.587  1.00 30.00           C  
ATOM   4541  CE2 TRP C 270      -8.104   9.323  12.422  1.00 30.00           C  
ATOM   4542  CZ3 TRP C 270      -9.282  11.235  10.757  1.00 30.00           C  
ATOM   4543  CZ2 TRP C 270      -9.200   8.957  11.621  1.00 30.00           C  
ATOM   4544  CH2 TRP C 270      -9.770   9.914  10.763  1.00 30.00           C  
ATOM   4545  H   TRP C 270      -3.793  13.687  13.364  1.00  0.00           H  
ATOM   4546  HA  TRP C 270      -3.546  10.903  13.033  1.00  0.00           H  
ATOM   4547  HB3 TRP C 270      -5.952  12.722  13.367  1.00  0.00           H  
ATOM   4548  HB2 TRP C 270      -5.146  11.788  14.595  1.00  0.00           H  
ATOM   4549  HD1 TRP C 270      -5.479   9.094  14.436  1.00  0.00           H  
ATOM   4550  HE1 TRP C 270      -7.345   7.631  13.475  1.00  0.00           H  
ATOM   4551  HE3 TRP C 270      -7.837  12.611  11.564  1.00  0.00           H  
ATOM   4552  HZ3 TRP C 270      -9.737  11.974  10.113  1.00  0.00           H  
ATOM   4553  HZ2 TRP C 270      -9.573   7.944  11.633  1.00  0.00           H  
ATOM   4554  HH2 TRP C 270     -10.590   9.639  10.115  1.00  0.00           H  
ATOM   4555  N   GLY C 271      -5.186  12.344  10.517  1.00 30.00           N  
ATOM   4556  CA  GLY C 271      -5.690  12.181   9.151  1.00 30.00           C  
ATOM   4557  C   GLY C 271      -4.578  11.914   8.131  1.00 30.00           C  
ATOM   4558  O   GLY C 271      -4.753  11.061   7.265  1.00 30.00           O  
ATOM   4559  H   GLY C 271      -5.471  13.184  11.002  1.00  0.00           H  
ATOM   4560  HA3 GLY C 271      -6.221  13.083   8.856  1.00  0.00           H  
ATOM   4561  HA2 GLY C 271      -6.415  11.366   9.130  1.00  0.00           H  
ATOM   4562  N   LEU C 272      -3.424  12.590   8.265  1.00 30.00           N  
ATOM   4563  CA  LEU C 272      -2.231  12.372   7.444  1.00 30.00           C  
ATOM   4564  C   LEU C 272      -1.664  10.948   7.597  1.00 30.00           C  
ATOM   4565  O   LEU C 272      -1.314  10.330   6.594  1.00 30.00           O  
ATOM   4566  CB  LEU C 272      -1.183  13.454   7.793  1.00 30.00           C  
ATOM   4567  CG  LEU C 272       0.139  13.392   6.992  1.00 30.00           C  
ATOM   4568  CD1 LEU C 272      -0.083  13.656   5.486  1.00 30.00           C  
ATOM   4569  CD2 LEU C 272       1.201  14.320   7.611  1.00 30.00           C  
ATOM   4570  H   LEU C 272      -3.338  13.285   8.995  1.00  0.00           H  
ATOM   4571  HA  LEU C 272      -2.530  12.497   6.402  1.00  0.00           H  
ATOM   4572  HB3 LEU C 272      -0.951  13.374   8.857  1.00  0.00           H  
ATOM   4573  HB2 LEU C 272      -1.626  14.442   7.662  1.00  0.00           H  
ATOM   4574  HG  LEU C 272       0.554  12.387   7.080  1.00  0.00           H  
ATOM   4575 HD11 LEU C 272       0.567  14.433   5.085  1.00  0.00           H  
ATOM   4576 HD12 LEU C 272       0.112  12.750   4.914  1.00  0.00           H  
ATOM   4577 HD13 LEU C 272      -1.106  13.960   5.266  1.00  0.00           H  
ATOM   4578 HD21 LEU C 272       1.653  14.984   6.877  1.00  0.00           H  
ATOM   4579 HD22 LEU C 272       0.788  14.950   8.400  1.00  0.00           H  
ATOM   4580 HD23 LEU C 272       2.006  13.737   8.057  1.00  0.00           H  
ATOM   4581  N   ILE C 273      -1.608  10.453   8.843  1.00 30.00           N  
ATOM   4582  CA  ILE C 273      -1.103   9.127   9.190  1.00 30.00           C  
ATOM   4583  C   ILE C 273      -2.065   7.970   8.827  1.00 30.00           C  
ATOM   4584  O   ILE C 273      -1.569   6.880   8.537  1.00 30.00           O  
ATOM   4585  CB  ILE C 273      -0.658   9.089  10.688  1.00 30.00           C  
ATOM   4586  CG1 ILE C 273       0.610   9.954  10.919  1.00 30.00           C  
ATOM   4587  CG2 ILE C 273      -0.483   7.694  11.327  1.00 30.00           C  
ATOM   4588  CD1 ILE C 273       1.866   9.516  10.148  1.00 30.00           C  
ATOM   4589  H   ILE C 273      -1.927  11.020   9.618  1.00  0.00           H  
ATOM   4590  HA  ILE C 273      -0.219   8.951   8.577  1.00  0.00           H  
ATOM   4591  HB  ILE C 273      -1.450   9.569  11.264  1.00  0.00           H  
ATOM   4592 HG13 ILE C 273       0.836   9.991  11.985  1.00  0.00           H  
ATOM   4593 HG12 ILE C 273       0.401  10.985  10.637  1.00  0.00           H  
ATOM   4594 HG21 ILE C 273      -0.139   7.779  12.357  1.00  0.00           H  
ATOM   4595 HG22 ILE C 273      -1.426   7.150  11.366  1.00  0.00           H  
ATOM   4596 HG23 ILE C 273       0.238   7.082  10.785  1.00  0.00           H  
ATOM   4597 HD11 ILE C 273       2.757   9.974  10.576  1.00  0.00           H  
ATOM   4598 HD12 ILE C 273       2.009   8.437  10.167  1.00  0.00           H  
ATOM   4599 HD13 ILE C 273       1.821   9.833   9.106  1.00  0.00           H  
ATOM   4600  N   THR C 274      -3.391   8.213   8.779  1.00 30.00           N  
ATOM   4601  CA  THR C 274      -4.368   7.222   8.303  1.00 30.00           C  
ATOM   4602  C   THR C 274      -4.399   7.088   6.771  1.00 30.00           C  
ATOM   4603  O   THR C 274      -4.482   5.964   6.281  1.00 30.00           O  
ATOM   4604  CB  THR C 274      -5.835   7.447   8.789  1.00 30.00           C  
ATOM   4605  OG1 THR C 274      -6.693   8.177   7.926  1.00 30.00           O  
ATOM   4606  CG2 THR C 274      -5.986   8.033  10.182  1.00 30.00           C  
ATOM   4607  H   THR C 274      -3.749   9.119   9.051  1.00  0.00           H  
ATOM   4608  HA  THR C 274      -4.062   6.251   8.699  1.00  0.00           H  
ATOM   4609  HB  THR C 274      -6.279   6.451   8.838  1.00  0.00           H  
ATOM   4610  HG1 THR C 274      -6.396   9.090   7.897  1.00  0.00           H  
ATOM   4611 HG21 THR C 274      -6.993   7.839  10.529  1.00  0.00           H  
ATOM   4612 HG22 THR C 274      -5.281   7.615  10.901  1.00  0.00           H  
ATOM   4613 HG23 THR C 274      -5.900   9.112  10.161  1.00  0.00           H  
ATOM   4614  N   LEU C 275      -4.362   8.224   6.048  1.00 30.00           N  
ATOM   4615  CA  LEU C 275      -4.551   8.251   4.596  1.00 30.00           C  
ATOM   4616  C   LEU C 275      -3.314   7.773   3.821  1.00 30.00           C  
ATOM   4617  O   LEU C 275      -3.475   7.208   2.743  1.00 30.00           O  
ATOM   4618  CB  LEU C 275      -5.033   9.640   4.126  1.00 30.00           C  
ATOM   4619  CG  LEU C 275      -6.440  10.043   4.631  1.00 30.00           C  
ATOM   4620  CD1 LEU C 275      -6.831  11.433   4.110  1.00 30.00           C  
ATOM   4621  CD2 LEU C 275      -7.543   9.009   4.339  1.00 30.00           C  
ATOM   4622  H   LEU C 275      -4.300   9.120   6.512  1.00  0.00           H  
ATOM   4623  HA  LEU C 275      -5.332   7.533   4.356  1.00  0.00           H  
ATOM   4624  HB3 LEU C 275      -5.055   9.651   3.036  1.00  0.00           H  
ATOM   4625  HB2 LEU C 275      -4.302  10.396   4.419  1.00  0.00           H  
ATOM   4626  HG  LEU C 275      -6.393  10.123   5.714  1.00  0.00           H  
ATOM   4627 HD11 LEU C 275      -7.463  11.933   4.842  1.00  0.00           H  
ATOM   4628 HD12 LEU C 275      -5.959  12.064   3.935  1.00  0.00           H  
ATOM   4629 HD13 LEU C 275      -7.388  11.379   3.173  1.00  0.00           H  
ATOM   4630 HD21 LEU C 275      -8.476   9.481   4.034  1.00  0.00           H  
ATOM   4631 HD22 LEU C 275      -7.257   8.314   3.554  1.00  0.00           H  
ATOM   4632 HD23 LEU C 275      -7.763   8.419   5.229  1.00  0.00           H  
ATOM   4633  N   THR C 276      -2.115   7.921   4.406  1.00 30.00           N  
ATOM   4634  CA  THR C 276      -0.887   7.274   3.929  1.00 30.00           C  
ATOM   4635  C   THR C 276      -0.807   5.776   4.318  1.00 30.00           C  
ATOM   4636  O   THR C 276       0.116   5.102   3.861  1.00 30.00           O  
ATOM   4637  CB  THR C 276       0.368   7.986   4.500  1.00 30.00           C  
ATOM   4638  OG1 THR C 276       0.392   7.940   5.915  1.00 30.00           O  
ATOM   4639  CG2 THR C 276       0.490   9.447   4.038  1.00 30.00           C  
ATOM   4640  H   THR C 276      -2.053   8.402   5.292  1.00  0.00           H  
ATOM   4641  HA  THR C 276      -0.851   7.336   2.840  1.00  0.00           H  
ATOM   4642  HB  THR C 276       1.268   7.467   4.163  1.00  0.00           H  
ATOM   4643  HG1 THR C 276      -0.170   8.646   6.250  1.00  0.00           H  
ATOM   4644 HG21 THR C 276       1.296   9.961   4.560  1.00  0.00           H  
ATOM   4645 HG22 THR C 276       0.715   9.492   2.973  1.00  0.00           H  
ATOM   4646 HG23 THR C 276      -0.424  10.016   4.202  1.00  0.00           H  
ATOM   4647  N   THR C 277      -1.765   5.281   5.129  1.00 30.00           N  
ATOM   4648  CA  THR C 277      -1.904   3.905   5.628  1.00 30.00           C  
ATOM   4649  C   THR C 277      -0.738   3.428   6.522  1.00 30.00           C  
ATOM   4650  O   THR C 277      -0.550   2.225   6.688  1.00 30.00           O  
ATOM   4651  CB  THR C 277      -2.236   2.863   4.515  1.00 30.00           C  
ATOM   4652  OG1 THR C 277      -1.119   2.499   3.727  1.00 30.00           O  
ATOM   4653  CG2 THR C 277      -3.405   3.276   3.609  1.00 30.00           C  
ATOM   4654  H   THR C 277      -2.496   5.908   5.434  1.00  0.00           H  
ATOM   4655  HA  THR C 277      -2.759   3.936   6.299  1.00  0.00           H  
ATOM   4656  HB  THR C 277      -2.552   1.944   5.011  1.00  0.00           H  
ATOM   4657  HG1 THR C 277      -0.703   3.301   3.399  1.00  0.00           H  
ATOM   4658 HG21 THR C 277      -3.639   2.491   2.890  1.00  0.00           H  
ATOM   4659 HG22 THR C 277      -4.302   3.456   4.201  1.00  0.00           H  
ATOM   4660 HG23 THR C 277      -3.186   4.184   3.046  1.00  0.00           H  
ATOM   4661  N   ILE C 278      -0.018   4.382   7.139  1.00 30.00           N  
ATOM   4662  CA  ILE C 278       0.997   4.122   8.161  1.00 30.00           C  
ATOM   4663  C   ILE C 278       0.349   3.586   9.449  1.00 30.00           C  
ATOM   4664  O   ILE C 278       0.722   2.499   9.885  1.00 30.00           O  
ATOM   4665  CB  ILE C 278       1.847   5.392   8.469  1.00 30.00           C  
ATOM   4666  CG1 ILE C 278       2.688   5.771   7.234  1.00 30.00           C  
ATOM   4667  CG2 ILE C 278       2.771   5.279   9.706  1.00 30.00           C  
ATOM   4668  CD1 ILE C 278       3.303   7.171   7.299  1.00 30.00           C  
ATOM   4669  H   ILE C 278      -0.228   5.354   6.959  1.00  0.00           H  
ATOM   4670  HA  ILE C 278       1.669   3.350   7.780  1.00  0.00           H  
ATOM   4671  HB  ILE C 278       1.154   6.214   8.654  1.00  0.00           H  
ATOM   4672 HG13 ILE C 278       2.094   5.703   6.323  1.00  0.00           H  
ATOM   4673 HG12 ILE C 278       3.490   5.046   7.117  1.00  0.00           H  
ATOM   4674 HG21 ILE C 278       3.337   6.197   9.861  1.00  0.00           H  
ATOM   4675 HG22 ILE C 278       2.222   5.106  10.632  1.00  0.00           H  
ATOM   4676 HG23 ILE C 278       3.492   4.472   9.583  1.00  0.00           H  
ATOM   4677 HD11 ILE C 278       3.485   7.528   6.290  1.00  0.00           H  
ATOM   4678 HD12 ILE C 278       2.641   7.884   7.787  1.00  0.00           H  
ATOM   4679 HD13 ILE C 278       4.257   7.168   7.828  1.00  0.00           H  
ATOM   4680  N   GLY C 279      -0.633   4.342   9.979  1.00 30.00           N  
ATOM   4681  CA  GLY C 279      -1.474   4.014  11.132  1.00 30.00           C  
ATOM   4682  C   GLY C 279      -0.671   3.522  12.341  1.00 30.00           C  
ATOM   4683  O   GLY C 279      -0.744   2.338  12.662  1.00 30.00           O  
ATOM   4684  H   GLY C 279      -0.862   5.206   9.506  1.00  0.00           H  
ATOM   4685  HA3 GLY C 279      -2.184   3.241  10.840  1.00  0.00           H  
ATOM   4686  HA2 GLY C 279      -2.062   4.886  11.414  1.00  0.00           H  
ATOM   4687  N   TYR C 280       0.079   4.422  13.007  1.00 30.00           N  
ATOM   4688  CA  TYR C 280       0.836   4.113  14.230  1.00 30.00           C  
ATOM   4689  C   TYR C 280      -0.042   3.557  15.367  1.00 30.00           C  
ATOM   4690  O   TYR C 280       0.393   2.647  16.066  1.00 30.00           O  
ATOM   4691  CB  TYR C 280       1.562   5.368  14.756  1.00 30.00           C  
ATOM   4692  CG  TYR C 280       2.654   5.953  13.884  1.00 30.00           C  
ATOM   4693  CD1 TYR C 280       3.774   5.177  13.516  1.00 30.00           C  
ATOM   4694  CD2 TYR C 280       2.581   7.307  13.498  1.00 30.00           C  
ATOM   4695  CE1 TYR C 280       4.820   5.757  12.771  1.00 30.00           C  
ATOM   4696  CE2 TYR C 280       3.621   7.883  12.751  1.00 30.00           C  
ATOM   4697  CZ  TYR C 280       4.739   7.112  12.394  1.00 30.00           C  
ATOM   4698  OH  TYR C 280       5.740   7.696  11.685  1.00 30.00           O  
ATOM   4699  H   TYR C 280       0.125   5.376  12.680  1.00  0.00           H  
ATOM   4700  HA  TYR C 280       1.575   3.351  13.980  1.00  0.00           H  
ATOM   4701  HB3 TYR C 280       2.028   5.147  15.718  1.00  0.00           H  
ATOM   4702  HB2 TYR C 280       0.824   6.141  14.963  1.00  0.00           H  
ATOM   4703  HD1 TYR C 280       3.844   4.142  13.816  1.00  0.00           H  
ATOM   4704  HD2 TYR C 280       1.738   7.916  13.792  1.00  0.00           H  
ATOM   4705  HE1 TYR C 280       5.681   5.165  12.498  1.00  0.00           H  
ATOM   4706  HE2 TYR C 280       3.562   8.922  12.469  1.00  0.00           H  
ATOM   4707  HH  TYR C 280       5.537   8.596  11.419  1.00  0.00           H  
ATOM   4708  N   GLY C 281      -1.254   4.113  15.524  1.00 30.00           N  
ATOM   4709  CA  GLY C 281      -2.167   3.759  16.608  1.00 30.00           C  
ATOM   4710  C   GLY C 281      -1.948   4.627  17.852  1.00 30.00           C  
ATOM   4711  O   GLY C 281      -2.515   4.314  18.897  1.00 30.00           O  
ATOM   4712  H   GLY C 281      -1.549   4.842  14.892  1.00  0.00           H  
ATOM   4713  HA3 GLY C 281      -2.063   2.717  16.900  1.00  0.00           H  
ATOM   4714  HA2 GLY C 281      -3.191   3.895  16.261  1.00  0.00           H  
ATOM   4715  N   ASP C 282      -1.162   5.715  17.753  1.00 30.00           N  
ATOM   4716  CA  ASP C 282      -1.044   6.763  18.775  1.00 30.00           C  
ATOM   4717  C   ASP C 282      -2.361   7.553  18.934  1.00 30.00           C  
ATOM   4718  O   ASP C 282      -2.697   7.955  20.046  1.00 30.00           O  
ATOM   4719  CB  ASP C 282       0.150   7.731  18.533  1.00 30.00           C  
ATOM   4720  CG  ASP C 282       0.211   8.545  17.217  1.00 30.00           C  
ATOM   4721  OD1 ASP C 282      -0.419   8.150  16.211  1.00 30.00           O  
ATOM   4722  OD2 ASP C 282       0.995   9.520  17.206  1.00 30.00           O1-
ATOM   4723  H   ASP C 282      -0.710   5.921  16.873  1.00  0.00           H  
ATOM   4724  HA  ASP C 282      -0.858   6.261  19.727  1.00  0.00           H  
ATOM   4725  HB3 ASP C 282       1.060   7.130  18.545  1.00  0.00           H  
ATOM   4726  HB2 ASP C 282       0.244   8.408  19.384  1.00  0.00           H  
ATOM   4727  N   LYS C 283      -3.071   7.738  17.810  1.00 30.00           N  
ATOM   4728  CA  LYS C 283      -4.372   8.378  17.703  1.00 30.00           C  
ATOM   4729  C   LYS C 283      -5.257   7.486  16.829  1.00 30.00           C  
ATOM   4730  O   LYS C 283      -4.815   7.022  15.776  1.00 30.00           O  
ATOM   4731  CB  LYS C 283      -4.222   9.780  17.072  1.00 30.00           C  
ATOM   4732  CG  LYS C 283      -3.353  10.740  17.898  1.00 30.00           C  
ATOM   4733  CD  LYS C 283      -3.348  12.169  17.331  1.00 30.00           C  
ATOM   4734  CE  LYS C 283      -2.361  13.113  18.040  1.00 30.00           C  
ATOM   4735  NZ  LYS C 283      -2.714  13.345  19.453  1.00 30.00           N1+
ATOM   4736  H   LYS C 283      -2.692   7.388  16.940  1.00  0.00           H  
ATOM   4737  HA  LYS C 283      -4.828   8.470  18.690  1.00  0.00           H  
ATOM   4738  HB3 LYS C 283      -5.214  10.220  16.955  1.00  0.00           H  
ATOM   4739  HB2 LYS C 283      -3.804   9.698  16.067  1.00  0.00           H  
ATOM   4740  HG3 LYS C 283      -2.328  10.370  17.925  1.00  0.00           H  
ATOM   4741  HG2 LYS C 283      -3.706  10.743  18.930  1.00  0.00           H  
ATOM   4742  HD3 LYS C 283      -4.356  12.585  17.382  1.00  0.00           H  
ATOM   4743  HD2 LYS C 283      -3.101  12.133  16.268  1.00  0.00           H  
ATOM   4744  HE3 LYS C 283      -2.346  14.074  17.525  1.00  0.00           H  
ATOM   4745  HE2 LYS C 283      -1.348  12.713  17.989  1.00  0.00           H  
ATOM   4746  HZ1 LYS C 283      -2.671  12.475  19.963  1.00  0.00           H  
ATOM   4747  HZ2 LYS C 283      -2.076  14.014  19.860  1.00  0.00           H  
ATOM   4748  HZ3 LYS C 283      -3.654  13.719  19.509  1.00  0.00           H  
ATOM   4749  N   TYR C 284      -6.500   7.289  17.278  1.00 30.00           N  
ATOM   4750  CA  TYR C 284      -7.537   6.545  16.570  1.00 30.00           C  
ATOM   4751  C   TYR C 284      -8.899   6.940  17.161  1.00 30.00           C  
ATOM   4752  O   TYR C 284      -8.966   7.247  18.355  1.00 30.00           O  
ATOM   4753  CB  TYR C 284      -7.284   5.017  16.643  1.00 30.00           C  
ATOM   4754  CG  TYR C 284      -7.105   4.426  18.034  1.00 30.00           C  
ATOM   4755  CD1 TYR C 284      -8.222   4.078  18.822  1.00 30.00           C  
ATOM   4756  CD2 TYR C 284      -5.806   4.219  18.540  1.00 30.00           C  
ATOM   4757  CE1 TYR C 284      -8.037   3.544  20.112  1.00 30.00           C  
ATOM   4758  CE2 TYR C 284      -5.622   3.688  19.831  1.00 30.00           C  
ATOM   4759  CZ  TYR C 284      -6.738   3.357  20.621  1.00 30.00           C  
ATOM   4760  OH  TYR C 284      -6.560   2.854  21.876  1.00 30.00           O  
ATOM   4761  H   TYR C 284      -6.788   7.695  18.159  1.00  0.00           H  
ATOM   4762  HA  TYR C 284      -7.486   6.858  15.527  1.00  0.00           H  
ATOM   4763  HB3 TYR C 284      -6.395   4.775  16.059  1.00  0.00           H  
ATOM   4764  HB2 TYR C 284      -8.096   4.482  16.149  1.00  0.00           H  
ATOM   4765  HD1 TYR C 284      -9.222   4.218  18.440  1.00  0.00           H  
ATOM   4766  HD2 TYR C 284      -4.949   4.482  17.941  1.00  0.00           H  
ATOM   4767  HE1 TYR C 284      -8.893   3.271  20.709  1.00  0.00           H  
ATOM   4768  HE2 TYR C 284      -4.625   3.540  20.218  1.00  0.00           H  
ATOM   4769  HH  TYR C 284      -7.387   2.712  22.343  1.00  0.00           H  
ATOM   4770  N   PRO C 285      -9.966   6.924  16.331  1.00 30.00           N  
ATOM   4771  CA  PRO C 285     -11.308   7.258  16.810  1.00 30.00           C  
ATOM   4772  C   PRO C 285     -11.939   6.163  17.689  1.00 30.00           C  
ATOM   4773  O   PRO C 285     -11.813   4.980  17.371  1.00 30.00           O  
ATOM   4774  CB  PRO C 285     -12.096   7.549  15.529  1.00 30.00           C  
ATOM   4775  CG  PRO C 285     -11.426   6.694  14.471  1.00 30.00           C  
ATOM   4776  CD  PRO C 285      -9.958   6.711  14.882  1.00 30.00           C  
ATOM   4777  HA  PRO C 285     -11.203   8.153  17.403  1.00  0.00           H  
ATOM   4778  HB3 PRO C 285     -11.999   8.605  15.272  1.00  0.00           H  
ATOM   4779  HB2 PRO C 285     -13.159   7.330  15.622  1.00  0.00           H  
ATOM   4780  HG3 PRO C 285     -11.599   7.043  13.452  1.00  0.00           H  
ATOM   4781  HG2 PRO C 285     -11.814   5.679  14.548  1.00  0.00           H  
ATOM   4782  HD2 PRO C 285      -9.447   5.796  14.584  1.00  0.00           H  
ATOM   4783  HD3 PRO C 285      -9.460   7.559  14.414  1.00  0.00           H  
ATOM   4784  N   GLN C 286     -12.572   6.595  18.792  1.00 30.00           N  
ATOM   4785  CA  GLN C 286     -13.102   5.730  19.852  1.00 30.00           C  
ATOM   4786  C   GLN C 286     -14.618   5.859  20.082  1.00 30.00           C  
ATOM   4787  O   GLN C 286     -15.194   4.947  20.675  1.00 30.00           O  
ATOM   4788  CB  GLN C 286     -12.311   5.978  21.151  1.00 30.00           C  
ATOM   4789  CG  GLN C 286     -10.852   5.500  21.036  1.00 30.00           C  
ATOM   4790  CD  GLN C 286     -10.070   5.644  22.339  1.00 30.00           C  
ATOM   4791  OE1 GLN C 286      -9.759   4.649  22.989  1.00 30.00           O  
ATOM   4792  NE2 GLN C 286      -9.734   6.878  22.716  1.00 30.00           N  
ATOM   4793  H   GLN C 286     -12.654   7.591  18.945  1.00  0.00           H  
ATOM   4794  HA  GLN C 286     -12.949   4.687  19.576  1.00  0.00           H  
ATOM   4795  HB3 GLN C 286     -12.788   5.453  21.981  1.00  0.00           H  
ATOM   4796  HB2 GLN C 286     -12.339   7.039  21.406  1.00  0.00           H  
ATOM   4797  HG3 GLN C 286     -10.324   6.053  20.260  1.00  0.00           H  
ATOM   4798  HG2 GLN C 286     -10.840   4.453  20.734  1.00  0.00           H  
ATOM   4799 HE22 GLN C 286      -9.208   7.022  23.566  1.00  0.00           H  
ATOM   4800 HE21 GLN C 286      -9.992   7.682  22.162  1.00  0.00           H  
ATOM   4801  N   THR C 287     -15.245   6.940  19.592  1.00 30.00           N  
ATOM   4802  CA  THR C 287     -16.699   7.099  19.528  1.00 30.00           C  
ATOM   4803  C   THR C 287     -17.198   6.596  18.161  1.00 30.00           C  
ATOM   4804  O   THR C 287     -16.468   6.688  17.172  1.00 30.00           O  
ATOM   4805  CB  THR C 287     -17.148   8.582  19.722  1.00 30.00           C  
ATOM   4806  OG1 THR C 287     -17.174   9.367  18.541  1.00 30.00           O  
ATOM   4807  CG2 THR C 287     -16.394   9.334  20.831  1.00 30.00           C  
ATOM   4808  H   THR C 287     -14.715   7.635  19.078  1.00  0.00           H  
ATOM   4809  HA  THR C 287     -17.170   6.499  20.310  1.00  0.00           H  
ATOM   4810  HB  THR C 287     -18.191   8.545  20.042  1.00  0.00           H  
ATOM   4811  HG1 THR C 287     -16.267   9.447  18.222  1.00  0.00           H  
ATOM   4812 HG21 THR C 287     -16.812  10.331  20.971  1.00  0.00           H  
ATOM   4813 HG22 THR C 287     -16.467   8.808  21.783  1.00  0.00           H  
ATOM   4814 HG23 THR C 287     -15.336   9.455  20.597  1.00  0.00           H  
ATOM   4815  N   TRP C 288     -18.445   6.102  18.117  1.00 30.00           N  
ATOM   4816  CA  TRP C 288     -19.057   5.608  16.882  1.00 30.00           C  
ATOM   4817  C   TRP C 288     -19.284   6.661  15.792  1.00 30.00           C  
ATOM   4818  O   TRP C 288     -19.309   6.272  14.630  1.00 30.00           O  
ATOM   4819  CB  TRP C 288     -20.332   4.802  17.177  1.00 30.00           C  
ATOM   4820  CG  TRP C 288     -20.042   3.461  17.768  1.00 30.00           C  
ATOM   4821  CD1 TRP C 288     -20.283   3.071  19.039  1.00 30.00           C  
ATOM   4822  CD2 TRP C 288     -19.347   2.351  17.125  1.00 30.00           C  
ATOM   4823  NE1 TRP C 288     -19.805   1.790  19.222  1.00 30.00           N  
ATOM   4824  CE3 TRP C 288     -18.800   2.136  15.837  1.00 30.00           C  
ATOM   4825  CE2 TRP C 288     -19.203   1.303  18.080  1.00 30.00           C  
ATOM   4826  CZ3 TRP C 288     -18.105   0.950  15.530  1.00 30.00           C  
ATOM   4827  CZ2 TRP C 288     -18.543   0.104  17.776  1.00 30.00           C  
ATOM   4828  CH2 TRP C 288     -17.962  -0.053  16.506  1.00 30.00           C  
ATOM   4829  H   TRP C 288     -19.004   6.048  18.956  1.00  0.00           H  
ATOM   4830  HA  TRP C 288     -18.340   4.918  16.434  1.00  0.00           H  
ATOM   4831  HB3 TRP C 288     -20.881   4.616  16.252  1.00  0.00           H  
ATOM   4832  HB2 TRP C 288     -21.006   5.362  17.826  1.00  0.00           H  
ATOM   4833  HD1 TRP C 288     -20.770   3.681  19.786  1.00  0.00           H  
ATOM   4834  HE1 TRP C 288     -19.879   1.300  20.102  1.00  0.00           H  
ATOM   4835  HE3 TRP C 288     -18.891   2.906  15.085  1.00  0.00           H  
ATOM   4836  HZ3 TRP C 288     -17.668   0.816  14.551  1.00  0.00           H  
ATOM   4837  HZ2 TRP C 288     -18.453  -0.668  18.525  1.00  0.00           H  
ATOM   4838  HH2 TRP C 288     -17.395  -0.941  16.287  1.00  0.00           H  
ATOM   4839  N   ASN C 289     -19.379   7.953  16.150  1.00 30.00           N  
ATOM   4840  CA  ASN C 289     -19.453   9.049  15.181  1.00 30.00           C  
ATOM   4841  C   ASN C 289     -18.120   9.255  14.449  1.00 30.00           C  
ATOM   4842  O   ASN C 289     -18.138   9.339  13.224  1.00 30.00           O  
ATOM   4843  CB  ASN C 289     -19.915  10.350  15.872  1.00 30.00           C  
ATOM   4844  CG  ASN C 289     -21.368  10.309  16.357  1.00 30.00           C  
ATOM   4845  OD1 ASN C 289     -22.206   9.601  15.801  1.00 30.00           O  
ATOM   4846  ND2 ASN C 289     -21.680  11.092  17.390  1.00 30.00           N  
ATOM   4847  H   ASN C 289     -19.325   8.211  17.125  1.00  0.00           H  
ATOM   4848  HA  ASN C 289     -20.203   8.763  14.440  1.00  0.00           H  
ATOM   4849  HB3 ASN C 289     -19.849  11.180  15.167  1.00  0.00           H  
ATOM   4850  HB2 ASN C 289     -19.250  10.595  16.703  1.00  0.00           H  
ATOM   4851 HD22 ASN C 289     -22.626  11.109  17.742  1.00  0.00           H  
ATOM   4852 HD21 ASN C 289     -20.977  11.671  17.828  1.00  0.00           H  
ATOM   4853  N   GLY C 290     -16.993   9.288  15.181  1.00 30.00           N  
ATOM   4854  CA  GLY C 290     -15.676   9.478  14.573  1.00 30.00           C  
ATOM   4855  C   GLY C 290     -15.221   8.235  13.796  1.00 30.00           C  
ATOM   4856  O   GLY C 290     -14.532   8.397  12.794  1.00 30.00           O  
ATOM   4857  H   GLY C 290     -17.036   9.183  16.185  1.00  0.00           H  
ATOM   4858  HA3 GLY C 290     -14.936   9.718  15.327  1.00  0.00           H  
ATOM   4859  HA2 GLY C 290     -15.703  10.338  13.900  1.00  0.00           H  
ATOM   4860  N   ARG C 291     -15.636   7.020  14.202  1.00 30.00           N  
ATOM   4861  CA  ARG C 291     -15.408   5.783  13.446  1.00 30.00           C  
ATOM   4862  C   ARG C 291     -16.223   5.728  12.147  1.00 30.00           C  
ATOM   4863  O   ARG C 291     -15.687   5.266  11.143  1.00 30.00           O  
ATOM   4864  CB  ARG C 291     -15.734   4.552  14.308  1.00 30.00           C  
ATOM   4865  CG  ARG C 291     -14.734   4.320  15.446  1.00 30.00           C  
ATOM   4866  CD  ARG C 291     -15.094   3.071  16.258  1.00 30.00           C  
ATOM   4867  NE  ARG C 291     -14.155   2.859  17.368  1.00 30.00           N  
ATOM   4868  CZ  ARG C 291     -14.202   1.877  18.285  1.00 30.00           C  
ATOM   4869  NH1 ARG C 291     -15.168   0.946  18.279  1.00 30.00           N  
ATOM   4870  NH2 ARG C 291     -13.255   1.826  19.229  1.00 30.00           N1+
ATOM   4871  H   ARG C 291     -16.180   6.938  15.051  1.00  0.00           H  
ATOM   4872  HA  ARG C 291     -14.353   5.738  13.170  1.00  0.00           H  
ATOM   4873  HB3 ARG C 291     -15.729   3.659  13.680  1.00  0.00           H  
ATOM   4874  HB2 ARG C 291     -16.746   4.634  14.705  1.00  0.00           H  
ATOM   4875  HG3 ARG C 291     -14.641   5.194  16.092  1.00  0.00           H  
ATOM   4876  HG2 ARG C 291     -13.751   4.176  14.997  1.00  0.00           H  
ATOM   4877  HD3 ARG C 291     -15.025   2.194  15.614  1.00  0.00           H  
ATOM   4878  HD2 ARG C 291     -16.121   3.126  16.619  1.00  0.00           H  
ATOM   4879  HE  ARG C 291     -13.385   3.516  17.413  1.00  0.00           H  
ATOM   4880 HH12 ARG C 291     -15.206   0.210  18.970  1.00  0.00           H  
ATOM   4881 HH11 ARG C 291     -15.894   0.985  17.577  1.00  0.00           H  
ATOM   4882 HH22 ARG C 291     -13.285   1.123  19.951  1.00  0.00           H  
ATOM   4883 HH21 ARG C 291     -12.502   2.500  19.226  1.00  0.00           H  
ATOM   4884  N   LEU C 292     -17.483   6.198  12.177  1.00 30.00           N  
ATOM   4885  CA  LEU C 292     -18.377   6.198  11.017  1.00 30.00           C  
ATOM   4886  C   LEU C 292     -17.960   7.234   9.959  1.00 30.00           C  
ATOM   4887  O   LEU C 292     -18.014   6.923   8.771  1.00 30.00           O  
ATOM   4888  CB  LEU C 292     -19.833   6.411  11.486  1.00 30.00           C  
ATOM   4889  CG  LEU C 292     -20.915   5.961  10.483  1.00 30.00           C  
ATOM   4890  CD1 LEU C 292     -20.951   4.418  10.365  1.00 30.00           C  
ATOM   4891  CD2 LEU C 292     -22.291   6.555  10.852  1.00 30.00           C  
ATOM   4892  H   LEU C 292     -17.870   6.554  13.040  1.00  0.00           H  
ATOM   4893  HA  LEU C 292     -18.302   5.212  10.557  1.00  0.00           H  
ATOM   4894  HB3 LEU C 292     -19.973   7.459  11.758  1.00  0.00           H  
ATOM   4895  HB2 LEU C 292     -20.014   5.838  12.391  1.00  0.00           H  
ATOM   4896  HG  LEU C 292     -20.659   6.360   9.501  1.00  0.00           H  
ATOM   4897 HD11 LEU C 292     -21.922   3.993  10.616  1.00  0.00           H  
ATOM   4898 HD12 LEU C 292     -20.719   4.107   9.346  1.00  0.00           H  
ATOM   4899 HD13 LEU C 292     -20.225   3.933  11.018  1.00  0.00           H  
ATOM   4900 HD21 LEU C 292     -23.090   5.814  10.858  1.00  0.00           H  
ATOM   4901 HD22 LEU C 292     -22.285   7.024  11.837  1.00  0.00           H  
ATOM   4902 HD23 LEU C 292     -22.580   7.322  10.133  1.00  0.00           H  
ATOM   4903  N   LEU C 293     -17.523   8.425  10.406  1.00 30.00           N  
ATOM   4904  CA  LEU C 293     -17.020   9.487   9.536  1.00 30.00           C  
ATOM   4905  C   LEU C 293     -15.621   9.167   8.996  1.00 30.00           C  
ATOM   4906  O   LEU C 293     -15.395   9.376   7.806  1.00 30.00           O  
ATOM   4907  CB  LEU C 293     -17.048  10.843  10.271  1.00 30.00           C  
ATOM   4908  CG  LEU C 293     -18.470  11.332  10.633  1.00 30.00           C  
ATOM   4909  CD1 LEU C 293     -18.410  12.612  11.490  1.00 30.00           C  
ATOM   4910  CD2 LEU C 293     -19.384  11.490   9.402  1.00 30.00           C  
ATOM   4911  H   LEU C 293     -17.522   8.618  11.399  1.00  0.00           H  
ATOM   4912  HA  LEU C 293     -17.677   9.549   8.667  1.00  0.00           H  
ATOM   4913  HB3 LEU C 293     -16.563  11.604   9.655  1.00  0.00           H  
ATOM   4914  HB2 LEU C 293     -16.446  10.766  11.179  1.00  0.00           H  
ATOM   4915  HG  LEU C 293     -18.942  10.573  11.251  1.00  0.00           H  
ATOM   4916 HD11 LEU C 293     -18.984  12.486  12.409  1.00  0.00           H  
ATOM   4917 HD12 LEU C 293     -17.390  12.859  11.784  1.00  0.00           H  
ATOM   4918 HD13 LEU C 293     -18.809  13.484  10.974  1.00  0.00           H  
ATOM   4919 HD21 LEU C 293     -20.022  12.371   9.466  1.00  0.00           H  
ATOM   4920 HD22 LEU C 293     -18.812  11.578   8.478  1.00  0.00           H  
ATOM   4921 HD23 LEU C 293     -20.043  10.627   9.298  1.00  0.00           H  
ATOM   4922  N   ALA C 294     -14.735   8.602   9.839  1.00 30.00           N  
ATOM   4923  CA  ALA C 294     -13.439   8.078   9.409  1.00 30.00           C  
ATOM   4924  C   ALA C 294     -13.581   6.992   8.337  1.00 30.00           C  
ATOM   4925  O   ALA C 294     -12.894   7.096   7.331  1.00 30.00           O  
ATOM   4926  CB  ALA C 294     -12.624   7.550  10.598  1.00 30.00           C  
ATOM   4927  H   ALA C 294     -14.976   8.461  10.811  1.00  0.00           H  
ATOM   4928  HA  ALA C 294     -12.883   8.910   8.971  1.00  0.00           H  
ATOM   4929  HB1 ALA C 294     -11.668   7.139  10.271  1.00  0.00           H  
ATOM   4930  HB2 ALA C 294     -12.403   8.345  11.309  1.00  0.00           H  
ATOM   4931  HB3 ALA C 294     -13.155   6.759  11.130  1.00  0.00           H  
ATOM   4932  N   ALA C 295     -14.506   6.035   8.530  1.00 30.00           N  
ATOM   4933  CA  ALA C 295     -14.781   4.913   7.629  1.00 30.00           C  
ATOM   4934  C   ALA C 295     -15.123   5.281   6.173  1.00 30.00           C  
ATOM   4935  O   ALA C 295     -14.732   4.529   5.279  1.00 30.00           O  
ATOM   4936  CB  ALA C 295     -15.892   4.040   8.233  1.00 30.00           C  
ATOM   4937  H   ALA C 295     -15.044   6.043   9.387  1.00  0.00           H
[truncated: 198,896 more chars]
